# Supplementary material for: Prevalence of unqualified sources of antimalarial drug prescription for children under the age of five: A study in 19 low- and middle-income countries
Source: PLoS One. 2024 Mar 21;19(3):e0300347. doi: 10.1371/journal.pone.0300347 (PMC10956821; doi:10.1371/journal.pone.0300347)
Supplement: S1 Dataset — (CSV) [file pone.0300347.s003.csv]

caseid	country	v001	v005	survey_year	v021	v022	v023	v024	v025	v106	v130	v137	v190	b4	h22	hw1	s509	antibiotic_m	antibiotic_q	wt	psuid	strataid	new_country
1 3 2	AO5	1	1893232	2011	1	mesoendemica estavel urban	mesoendemica estavel urban	mesoendemica estavel	urban	higher	christian / protestant	one	richest	male	no		no	Yes	No	1.893232	61	3	Angola
1 5 2	AO5	1	1893232	2011	1	mesoendemica estavel urban	mesoendemica estavel urban	mesoendemica estavel	urban	higher	catholic	one	richest	male	yes		yes	Yes	Yes	1.893232	61	3	Angola
1 7 2	AO5	1	1893232	2011	1	mesoendemica estavel urban	mesoendemica estavel urban	mesoendemica estavel	urban	primary	catholic	one	richest	female	no	two year old	no	Yes	No	1.893232	61	3	Angola
1 8 2	AO5	1	1893232	2011	1	mesoendemica estavel urban	mesoendemica estavel urban	mesoendemica estavel	urban	secondary	christian / protestant	one	richest	male	yes		yes			1.893232	61	3	Angola
1 9 2	AO5	1	1893232	2011	1	mesoendemica estavel urban	mesoendemica estavel urban	mesoendemica estavel	urban	higher	christian / protestant	two	richest	male	no		yes	Yes	No	1.893232	61	3	Angola
1 9 2	AO5	1	1893232	2011	1	mesoendemica estavel urban	mesoendemica estavel urban	mesoendemica estavel	urban	higher	christian / protestant	two	richest	male	no		yes	Yes	No	1.893232	61	3	Angola
1 10 2	AO5	1	1893232	2011	1	mesoendemica estavel urban	mesoendemica estavel urban	mesoendemica estavel	urban	primary	christian / protestant	two	richest	male	no	three year old	no	Yes	No	1.893232	61	3	Angola
1 13 3	AO5	1	1893232	2011	1	mesoendemica estavel urban	mesoendemica estavel urban	mesoendemica estavel	urban	secondary	catholic	one	richest	male	no	four year old	yes	Yes	No	1.893232	61	3	Angola
1 15 1	AO5	1	1893232	2011	1	mesoendemica estavel urban	mesoendemica estavel urban	mesoendemica estavel	urban	higher	catholic	one	richest	male	no		yes	Yes	No	1.893232	61	3	Angola
1 17 2	AO5	1	1893232	2011	1	mesoendemica estavel urban	mesoendemica estavel urban	mesoendemica estavel	urban	primary	catholic	two	richest	female	no	three year old	yes	Yes	No	1.893232	61	3	Angola
1 17 9	AO5	1	1893232	2011	1	mesoendemica estavel urban	mesoendemica estavel urban	mesoendemica estavel	urban	primary	christian / protestant	two	richest	female	yes	five year old	yes			1.893232	61	3	Angola
1 18 2	AO5	1	1893232	2011	1	mesoendemica estavel urban	mesoendemica estavel urban	mesoendemica estavel	urban	higher	catholic	one	richest	male	yes		yes	Yes	Yes	1.893232	61	3	Angola
1 20 2	AO5	1	1893232	2011	1	mesoendemica estavel urban	mesoendemica estavel urban	mesoendemica estavel	urban	higher	catholic	one	richest	female	no	five year old	no	Yes	No	1.893232	61	3	Angola
1 21 2	AO5	1	1893232	2011	1	mesoendemica estavel urban	mesoendemica estavel urban	mesoendemica estavel	urban	higher	catholic	two	richest	male	no		yes	Yes	No	1.893232	61	3	Angola
1 23 3	AO5	1	1893232	2011	1	mesoendemica estavel urban	mesoendemica estavel urban	mesoendemica estavel	urban	higher	christian / protestant	one	richest	female	no	five year old	no	Yes	No	1.893232	61	3	Angola
1 24 2	AO5	1	1893232	2011	1	mesoendemica estavel urban	mesoendemica estavel urban	mesoendemica estavel	urban	secondary	other	two	richest	male	no		yes	Yes	No	1.893232	61	3	Angola
1 24 3	AO5	1	1893232	2011	1	mesoendemica estavel urban	mesoendemica estavel urban	mesoendemica estavel	urban	secondary	other	two	richest	male	no		no	Yes	No	1.893232	61	3	Angola
1 27 4	AO5	1	1893232	2011	1	mesoendemica estavel urban	mesoendemica estavel urban	mesoendemica estavel	urban	higher	catholic	one	richest	male	yes		yes		Yes	1.893232	61	3	Angola
1 28 2	AO5	1	1893232	2011	1	mesoendemica estavel urban	mesoendemica estavel urban	mesoendemica estavel	urban	secondary	christian / protestant	one	richest	female	no		yes	Yes	No	1.893232	61	3	Angola
1 32 2	AO5	1	1893232	2011	1	mesoendemica estavel urban	mesoendemica estavel urban	mesoendemica estavel	urban	secondary	christian / protestant	one	richest	male	no		yes	Yes	No	1.893232	61	3	Angola
1 34 2	AO5	1	1893232	2011	1	mesoendemica estavel urban	mesoendemica estavel urban	mesoendemica estavel	urban	secondary	catholic	one	richest	male	no		yes	Yes	No	1.893232	61	3	Angola
1 35 1	AO5	1	1893232	2011	1	mesoendemica estavel urban	mesoendemica estavel urban	mesoendemica estavel	urban	secondary	catholic	one	richest	male	no		yes	Yes	No	1.893232	61	3	Angola
1 36 3	AO5	1	1893232	2011	1	mesoendemica estavel urban	mesoendemica estavel urban	mesoendemica estavel	urban	higher	christian / protestant	two	richest	female	yes	one year old	yes			1.893232	61	3	Angola
1 36 4	AO5	1	1893232	2011	1	mesoendemica estavel urban	mesoendemica estavel urban	mesoendemica estavel	urban	secondary	catholic	two	richest	male	no		yes	Yes	No	1.893232	61	3	Angola
1 37 2	AO5	1	1893232	2011	1	mesoendemica estavel urban	mesoendemica estavel urban	mesoendemica estavel	urban	secondary	catholic	two	richest	female	yes		yes	Yes	Yes	1.893232	61	3	Angola
1 37 2	AO5	1	1893232	2011	1	mesoendemica estavel urban	mesoendemica estavel urban	mesoendemica estavel	urban	secondary	catholic	two	richest	male	yes		yes	Yes	Yes	1.893232	61	3	Angola
2 3 2	AO5	2	1893232	2011	2	mesoendemica estavel urban	mesoendemica estavel urban	mesoendemica estavel	urban	higher	catholic	two	richest	female	no		yes	Yes	No	1.893232	62	3	Angola
2 4 2	AO5	2	1893232	2011	2	mesoendemica estavel urban	mesoendemica estavel urban	mesoendemica estavel	urban	primary	catholic	two	richest	female	no	one year old	yes	Yes	No	1.893232	62	3	Angola
2 10 4	AO5	2	1893232	2011	2	mesoendemica estavel urban	mesoendemica estavel urban	mesoendemica estavel	urban	primary	catholic	one	richest	female	no	five year old	no	Yes	No	1.893232	62	3	Angola
2 11 2	AO5	2	1893232	2011	2	mesoendemica estavel urban	mesoendemica estavel urban	mesoendemica estavel	urban	secondary	catholic	two	richest	female	yes		yes	No	Yes	1.893232	62	3	Angola
2 12 2	AO5	2	1893232	2011	2	mesoendemica estavel urban	mesoendemica estavel urban	mesoendemica estavel	urban	secondary	catholic	one	richest	female			yes	Yes	No	1.893232	62	3	Angola
2 12 2	AO5	2	1893232	2011	2	mesoendemica estavel urban	mesoendemica estavel urban	mesoendemica estavel	urban	secondary	catholic	one	richest	female	no		yes	Yes	No	1.893232	62	3	Angola
2 13 4	AO5	2	1893232	2011	2	mesoendemica estavel urban	mesoendemica estavel urban	mesoendemica estavel	urban	secondary	catholic	two	richest	male	no		no	Yes	No	1.893232	62	3	Angola
2 13 4	AO5	2	1893232	2011	2	mesoendemica estavel urban	mesoendemica estavel urban	mesoendemica estavel	urban	secondary	catholic	two	richest	male	yes	three year old	no		Yes	1.893232	62	3	Angola
2 22 2	AO5	2	1893232	2011	2	mesoendemica estavel urban	mesoendemica estavel urban	mesoendemica estavel	urban	secondary	catholic	one	richest	female	yes		yes	Yes	Yes	1.893232	62	3	Angola
2 25 3	AO5	2	1893232	2011	2	mesoendemica estavel urban	mesoendemica estavel urban	mesoendemica estavel	urban	secondary	catholic	two	richest	female	no		yes	Yes	No	1.893232	62	3	Angola
2 26 2	AO5	2	1893232	2011	2	mesoendemica estavel urban	mesoendemica estavel urban	mesoendemica estavel	urban	secondary	catholic	one	richest	female	no	four year old	no	Yes	No	1.893232	62	3	Angola
2 27 2	AO5	2	1893232	2011	2	mesoendemica estavel urban	mesoendemica estavel urban	mesoendemica estavel	urban	secondary	catholic	one	richest	male	yes		yes	Yes	Yes	1.893232	62	3	Angola
2 28 2	AO5	2	1893232	2011	2	mesoendemica estavel urban	mesoendemica estavel urban	mesoendemica estavel	urban	primary	catholic	one	richer	female	no		yes	Yes	No	1.893232	62	3	Angola
2 29 2	AO5	2	1893232	2011	2	mesoendemica estavel urban	mesoendemica estavel urban	mesoendemica estavel	urban	secondary	catholic	two	richest	female	no	two year old	yes	Yes	No	1.893232	62	3	Angola
2 29 2	AO5	2	1893232	2011	2	mesoendemica estavel urban	mesoendemica estavel urban	mesoendemica estavel	urban	secondary	catholic	two	richest	male	no	five year old	yes	Yes	No	1.893232	62	3	Angola
2 32 3	AO5	2	1893232	2011	2	mesoendemica estavel urban	mesoendemica estavel urban	mesoendemica estavel	urban	secondary	christian / protestant	one	richest	female	no		yes	Yes	No	1.893232	62	3	Angola
2 33 6	AO5	2	1893232	2011	2	mesoendemica estavel urban	mesoendemica estavel urban	mesoendemica estavel	urban	higher	catholic	two	richest	female	no	four year old	no	Yes	No	1.893232	62	3	Angola
3 2 4	AO5	3	1893232	2011	3	mesoendemica estavel urban	mesoendemica estavel urban	mesoendemica estavel	urban	primary	christian / protestant	one	richer	female	no		no	Yes	No	1.893232	63	3	Angola
3 2 4	AO5	3	1893232	2011	3	mesoendemica estavel urban	mesoendemica estavel urban	mesoendemica estavel	urban	primary	christian / protestant	one	richer	female			no	Yes	No	1.893232	63	3	Angola
3 4 2	AO5	3	1893232	2011	3	mesoendemica estavel urban	mesoendemica estavel urban	mesoendemica estavel	urban	primary	other	one	richer	male	no	two year old	no	Yes	No	1.893232	63	3	Angola
3 4 3	AO5	3	1893232	2011	3	mesoendemica estavel urban	mesoendemica estavel urban	mesoendemica estavel	urban	primary	other	one	richer	female	no		yes	Yes	No	1.893232	63	3	Angola
3 6 2	AO5	3	1893232	2011	3	mesoendemica estavel urban	mesoendemica estavel urban	mesoendemica estavel	urban	primary	no religion	three	richer	male	yes		yes	Yes	Yes	1.893232	63	3	Angola
3 6 3	AO5	3	1893232	2011	3	mesoendemica estavel urban	mesoendemica estavel urban	mesoendemica estavel	urban	primary	christian / protestant	three	richer	male	yes		no			1.893232	63	3	Angola
3 6 3	AO5	3	1893232	2011	3	mesoendemica estavel urban	mesoendemica estavel urban	mesoendemica estavel	urban	primary	christian / protestant	three	richer	female	no		no	Yes	No	1.893232	63	3	Angola
3 8 2	AO5	3	1893232	2011	3	mesoendemica estavel urban	mesoendemica estavel urban	mesoendemica estavel	urban	primary	christian / protestant	one	richest	female	yes		yes	Yes	Yes	1.893232	63	3	Angola
3 10 2	AO5	3	1893232	2011	3	mesoendemica estavel urban	mesoendemica estavel urban	mesoendemica estavel	urban	primary	catholic	two	richest	male	no	three year old	yes	Yes	No	1.893232	63	3	Angola
3 11 1	AO5	3	1893232	2011	3	mesoendemica estavel urban	mesoendemica estavel urban	mesoendemica estavel	urban	primary	catholic	two	richer	female	yes		yes			1.893232	63	3	Angola
3 11 2	AO5	3	1893232	2011	3	mesoendemica estavel urban	mesoendemica estavel urban	mesoendemica estavel	urban	secondary	catholic	two	richer	male	no		yes	Yes	No	1.893232	63	3	Angola
3 13 2	AO5	3	1893232	2011	3	mesoendemica estavel urban	mesoendemica estavel urban	mesoendemica estavel	urban	primary	christian / protestant	two	richer	female	no	two year old	yes	Yes	No	1.893232	63	3	Angola
3 13 2	AO5	3	1893232	2011	3	mesoendemica estavel urban	mesoendemica estavel urban	mesoendemica estavel	urban	primary	christian / protestant	two	richer	female	no	four year old	yes	Yes	No	1.893232	63	3	Angola
3 15 4	AO5	3	1893232	2011	3	mesoendemica estavel urban	mesoendemica estavel urban	mesoendemica estavel	urban	secondary	christian / protestant	two	richest	female	no		yes	Yes	No	1.893232	63	3	Angola
3 15 4	AO5	3	1893232	2011	3	mesoendemica estavel urban	mesoendemica estavel urban	mesoendemica estavel	urban	secondary	christian / protestant	two	richest	female	no		yes	Yes	No	1.893232	63	3	Angola
3 17 2	AO5	3	1893232	2011	3	mesoendemica estavel urban	mesoendemica estavel urban	mesoendemica estavel	urban	secondary	christian / protestant	two	richer	male	no	four year old	yes	Yes	No	1.893232	63	3	Angola
3 17 2	AO5	3	1893232	2011	3	mesoendemica estavel urban	mesoendemica estavel urban	mesoendemica estavel	urban	secondary	christian / protestant	two	richer	male	no	four year old	yes	Yes	No	1.893232	63	3	Angola
3 18 5	AO5	3	1893232	2011	3	mesoendemica estavel urban	mesoendemica estavel urban	mesoendemica estavel	urban	primary	catholic	four	richest	female	no		no	Yes	No	1.893232	63	3	Angola
3 18 5	AO5	3	1893232	2011	3	mesoendemica estavel urban	mesoendemica estavel urban	mesoendemica estavel	urban	primary	catholic	four	richest	male	no		no	Yes	No	1.893232	63	3	Angola
3 20 2	AO5	3	1893232	2011	3	mesoendemica estavel urban	mesoendemica estavel urban	mesoendemica estavel	urban	primary	catholic	one	middle	male	no	three year old	yes	Yes	No	1.893232	63	3	Angola
3 21 2	AO5	3	1893232	2011	3	mesoendemica estavel urban	mesoendemica estavel urban	mesoendemica estavel	urban	primary	catholic	two	middle	male	yes		yes	Yes	Yes	1.893232	63	3	Angola
3 21 2	AO5	3	1893232	2011	3	mesoendemica estavel urban	mesoendemica estavel urban	mesoendemica estavel	urban	primary	catholic	two	middle	female	no		yes	Yes	No	1.893232	63	3	Angola
3 23 2	AO5	3	1893232	2011	3	mesoendemica estavel urban	mesoendemica estavel urban	mesoendemica estavel	urban	primary	catholic	two	richer	female	no	one year old	yes	Yes	No	1.893232	63	3	Angola
3 23 2	AO5	3	1893232	2011	3	mesoendemica estavel urban	mesoendemica estavel urban	mesoendemica estavel	urban	primary	catholic	two	richer	male	no	four year old	yes	Yes	No	1.893232	63	3	Angola
3 23 2	AO5	3	1893232	2011	3	mesoendemica estavel urban	mesoendemica estavel urban	mesoendemica estavel	urban	primary	catholic	two	richer	female			yes	Yes	No	1.893232	63	3	Angola
3 25 3	AO5	3	1893232	2011	3	mesoendemica estavel urban	mesoendemica estavel urban	mesoendemica estavel	urban	primary	catholic	one	richer	male	no		no	Yes	No	1.893232	63	3	Angola
3 26 2	AO5	3	1893232	2011	3	mesoendemica estavel urban	mesoendemica estavel urban	mesoendemica estavel	urban	primary	catholic	one	middle	male	no	one year old	no	Yes	No	1.893232	63	3	Angola
3 28 2	AO5	3	1893232	2011	3	mesoendemica estavel urban	mesoendemica estavel urban	mesoendemica estavel	urban	primary	other	two	middle	female	no		yes	Yes	No	1.893232	63	3	Angola
3 28 2	AO5	3	1893232	2011	3	mesoendemica estavel urban	mesoendemica estavel urban	mesoendemica estavel	urban	primary	other	two	middle	female	yes		yes			1.893232	63	3	Angola
3 32 3	AO5	3	1893232	2011	3	mesoendemica estavel urban	mesoendemica estavel urban	mesoendemica estavel	urban	primary	catholic	one	middle	female	no		no	Yes	No	1.893232	63	3	Angola
3 33 2	AO5	3	1893232	2011	3	mesoendemica estavel urban	mesoendemica estavel urban	mesoendemica estavel	urban	primary	christian / protestant	two	richest	male	no	four year old	no	Yes	No	1.893232	63	3	Angola
3 33 2	AO5	3	1893232	2011	3	mesoendemica estavel urban	mesoendemica estavel urban	mesoendemica estavel	urban	primary	christian / protestant	two	richest	male	no	five year old	no	Yes	No	1.893232	63	3	Angola
3 34 2	AO5	3	1893232	2011	3	mesoendemica estavel urban	mesoendemica estavel urban	mesoendemica estavel	urban	primary	catholic	one	middle	male	yes		yes		Yes	1.893232	63	3	Angola
3 34 2	AO5	3	1893232	2011	3	mesoendemica estavel urban	mesoendemica estavel urban	mesoendemica estavel	urban	primary	catholic	one	middle	male			yes	Yes	No	1.893232	63	3	Angola
3 36 2	AO5	3	1893232	2011	3	mesoendemica estavel urban	mesoendemica estavel urban	mesoendemica estavel	urban	secondary	christian / protestant	two	richer	male	yes	two year old	no			1.893232	63	3	Angola
3 36 2	AO5	3	1893232	2011	3	mesoendemica estavel urban	mesoendemica estavel urban	mesoendemica estavel	urban	secondary	christian / protestant	two	richer	male	no	five year old	no	Yes	No	1.893232	63	3	Angola
4 1 2	AO5	4	1893232	2011	4	mesoendemica estavel urban	mesoendemica estavel urban	mesoendemica estavel	urban	primary	catholic	two	richer	male	no	three year old	yes	Yes	No	1.893232	64	3	Angola
4 1 2	AO5	4	1893232	2011	4	mesoendemica estavel urban	mesoendemica estavel urban	mesoendemica estavel	urban	primary	catholic	two	richer	male	no	four year old	yes	Yes	No	1.893232	64	3	Angola
4 3 2	AO5	4	1893232	2011	4	mesoendemica estavel urban	mesoendemica estavel urban	mesoendemica estavel	urban	primary	catholic	three	richest	male	no		no	Yes	No	1.893232	64	3	Angola
4 3 2	AO5	4	1893232	2011	4	mesoendemica estavel urban	mesoendemica estavel urban	mesoendemica estavel	urban	primary	catholic	three	richest	male	no		no	Yes	No	1.893232	64	3	Angola
4 4 2	AO5	4	1893232	2011	4	mesoendemica estavel urban	mesoendemica estavel urban	mesoendemica estavel	urban	primary	christian / protestant	two	middle	male		three year old	no	Yes	No	1.893232	64	3	Angola
4 4 2	AO5	4	1893232	2011	4	mesoendemica estavel urban	mesoendemica estavel urban	mesoendemica estavel	urban	primary	christian / protestant	two	middle	male		five year old	no	Yes	No	1.893232	64	3	Angola
4 6 1	AO5	4	1893232	2011	4	mesoendemica estavel urban	mesoendemica estavel urban	mesoendemica estavel	urban	primary	no religion	three	middle	male	no		no	Yes	No	1.893232	64	3	Angola
4 6 1	AO5	4	1893232	2011	4	mesoendemica estavel urban	mesoendemica estavel urban	mesoendemica estavel	urban	primary	no religion	three	middle	male	yes		no	Yes	Yes	1.893232	64	3	Angola
4 6 1	AO5	4	1893232	2011	4	mesoendemica estavel urban	mesoendemica estavel urban	mesoendemica estavel	urban	primary	no religion	three	middle	female	no		no	Yes	No	1.893232	64	3	Angola
4 7 2	AO5	4	1893232	2011	4	mesoendemica estavel urban	mesoendemica estavel urban	mesoendemica estavel	urban	no education	other	one	middle	female	yes	two year old	no			1.893232	64	3	Angola
4 8 2	AO5	4	1893232	2011	4	mesoendemica estavel urban	mesoendemica estavel urban	mesoendemica estavel	urban	primary	catholic	two	richest	female	yes		no		Yes	1.893232	64	3	Angola
4 8 2	AO5	4	1893232	2011	4	mesoendemica estavel urban	mesoendemica estavel urban	mesoendemica estavel	urban	primary	catholic	two	richest	male	no		no	Yes	No	1.893232	64	3	Angola
4 11 2	AO5	4	1893232	2011	4	mesoendemica estavel urban	mesoendemica estavel urban	mesoendemica estavel	urban	primary	catholic	two	richest	male	yes		no			1.893232	64	3	Angola
4 11 2	AO5	4	1893232	2011	4	mesoendemica estavel urban	mesoendemica estavel urban	mesoendemica estavel	urban	primary	catholic	two	richest	male	no		no	Yes	No	1.893232	64	3	Angola
4 15 2	AO5	4	1893232	2011	4	mesoendemica estavel urban	mesoendemica estavel urban	mesoendemica estavel	urban	primary	catholic	two	richer	male	no		yes	Yes	No	1.893232	64	3	Angola
4 15 2	AO5	4	1893232	2011	4	mesoendemica estavel urban	mesoendemica estavel urban	mesoendemica estavel	urban	primary	catholic	two	richer	male	no		yes	Yes	No	1.893232	64	3	Angola
4 16 2	AO5	4	1893232	2011	4	mesoendemica estavel urban	mesoendemica estavel urban	mesoendemica estavel	urban	primary	catholic	two	richer	female	yes		yes	Yes	Yes	1.893232	64	3	Angola
4 17 2	AO5	4	1893232	2011	4	mesoendemica estavel urban	mesoendemica estavel urban	mesoendemica estavel	urban	primary	christian / protestant	three	richer	male	no		yes	Yes	No	1.893232	64	3	Angola
4 17 2	AO5	4	1893232	2011	4	mesoendemica estavel urban	mesoendemica estavel urban	mesoendemica estavel	urban	primary	christian / protestant	three	richer	female	no	two year old	yes	Yes	No	1.893232	64	3	Angola
4 17 2	AO5	4	1893232	2011	4	mesoendemica estavel urban	mesoendemica estavel urban	mesoendemica estavel	urban	primary	christian / protestant	three	richer	female	yes	four year old	yes	Yes	Yes	1.893232	64	3	Angola
4 18 2	AO5	4	1893232	2011	4	mesoendemica estavel urban	mesoendemica estavel urban	mesoendemica estavel	urban	primary	catholic	two	richest	male	no		yes	Yes	No	1.893232	64	3	Angola
4 18 2	AO5	4	1893232	2011	4	mesoendemica estavel urban	mesoendemica estavel urban	mesoendemica estavel	urban	primary	catholic	two	richest	female	yes		yes	Yes	Yes	1.893232	64	3	Angola
4 20 2	AO5	4	1893232	2011	4	mesoendemica estavel urban	mesoendemica estavel urban	mesoendemica estavel	urban	secondary	christian / protestant	two	richest	male	yes	three year old	no			1.893232	64	3	Angola
4 20 2	AO5	4	1893232	2011	4	mesoendemica estavel urban	mesoendemica estavel urban	mesoendemica estavel	urban	secondary	christian / protestant	two	richest	female	no	four year old	no	Yes	No	1.893232	64	3	Angola
4 23 2	AO5	4	1893232	2011	4	mesoendemica estavel urban	mesoendemica estavel urban	mesoendemica estavel	urban	primary	christian / protestant	one	richer	female	no	four year old	no	Yes	No	1.893232	64	3	Angola
4 27 3	AO5	4	1893232	2011	4	mesoendemica estavel urban	mesoendemica estavel urban	mesoendemica estavel	urban	primary	catholic	one	richest	female	yes		yes	Yes	Yes	1.893232	64	3	Angola
4 28 1	AO5	4	1893232	2011	4	mesoendemica estavel urban	mesoendemica estavel urban	mesoendemica estavel	urban	primary	no religion	one	richer	female	no		yes	Yes	No	1.893232	64	3	Angola
4 29 2	AO5	4	1893232	2011	4	mesoendemica estavel urban	mesoendemica estavel urban	mesoendemica estavel	urban	primary	catholic	one	richer	male	yes	two year old	yes		Yes	1.893232	64	3	Angola
4 29 2	AO5	4	1893232	2011	4	mesoendemica estavel urban	mesoendemica estavel urban	mesoendemica estavel	urban	primary	catholic	one	richer	female			yes	Yes	No	1.893232	64	3	Angola
4 30 2	AO5	4	1893232	2011	4	mesoendemica estavel urban	mesoendemica estavel urban	mesoendemica estavel	urban	primary	christian / protestant	two	richest	male	no		no	Yes	No	1.893232	64	3	Angola
4 36 2	AO5	4	1893232	2011	4	mesoendemica estavel urban	mesoendemica estavel urban	mesoendemica estavel	urban	primary	catholic	two	richer	female	no		yes	Yes	No	1.893232	64	3	Angola
4 36 2	AO5	4	1893232	2011	4	mesoendemica estavel urban	mesoendemica estavel urban	mesoendemica estavel	urban	primary	catholic	two	richer	male	no	four year old	yes	Yes	No	1.893232	64	3	Angola
4 37 2	AO5	4	1893232	2011	4	mesoendemica estavel urban	mesoendemica estavel urban	mesoendemica estavel	urban	secondary	catholic	one	richer	female	yes		yes	Yes	Yes	1.893232	64	3	Angola
5 2 2	AO5	5	1893232	2011	5	mesoendemica estavel urban	mesoendemica estavel urban	mesoendemica estavel	urban	secondary	christian / protestant	one	richer	male	yes		yes	Yes	Yes	1.893232	65	3	Angola
5 4 2	AO5	5	1893232	2011	5	mesoendemica estavel urban	mesoendemica estavel urban	mesoendemica estavel	urban	secondary	christian / protestant	one	richest	male	yes	three year old	no	Yes	Yes	1.893232	65	3	Angola
5 5 2	AO5	5	1893232	2011	5	mesoendemica estavel urban	mesoendemica estavel urban	mesoendemica estavel	urban	secondary	catholic	one	richest	female	no		yes	Yes	No	1.893232	65	3	Angola
5 6 3	AO5	5	1893232	2011	5	mesoendemica estavel urban	mesoendemica estavel urban	mesoendemica estavel	urban	secondary	other	two	richer	male	yes		no	Yes	Yes	1.893232	65	3	Angola
5 7 2	AO5	5	1893232	2011	5	mesoendemica estavel urban	mesoendemica estavel urban	mesoendemica estavel	urban	secondary	catholic	one	richer	female	yes	four year old	yes	Yes	Yes	1.893232	65	3	Angola
5 8 1	AO5	5	1893232	2011	5	mesoendemica estavel urban	mesoendemica estavel urban	mesoendemica estavel	urban	secondary	christian / protestant	one	richest	female	no		yes	Yes	No	1.893232	65	3	Angola
5 10 3	AO5	5	1893232	2011	5	mesoendemica estavel urban	mesoendemica estavel urban	mesoendemica estavel	urban	primary	catholic	two	richer	female	yes	two year old	yes	Yes	Yes	1.893232	65	3	Angola
5 10 3	AO5	5	1893232	2011	5	mesoendemica estavel urban	mesoendemica estavel urban	mesoendemica estavel	urban	primary	catholic	two	richer	female	no	four year old	yes	Yes	No	1.893232	65	3	Angola
5 11 2	AO5	5	1893232	2011	5	mesoendemica estavel urban	mesoendemica estavel urban	mesoendemica estavel	urban	secondary	christian / protestant	two	richest	male	yes		yes	Yes	Yes	1.893232	65	3	Angola
5 11 2	AO5	5	1893232	2011	5	mesoendemica estavel urban	mesoendemica estavel urban	mesoendemica estavel	urban	secondary	christian / protestant	two	richest	male	no		yes	Yes	No	1.893232	65	3	Angola
5 12 3	AO5	5	1893232	2011	5	mesoendemica estavel urban	mesoendemica estavel urban	mesoendemica estavel	urban	secondary	catholic	one	richer	female	yes		yes	Yes	Yes	1.893232	65	3	Angola
5 13 2	AO5	5	1893232	2011	5	mesoendemica estavel urban	mesoendemica estavel urban	mesoendemica estavel	urban	primary	catholic	two	richest	female	no		yes	Yes	No	1.893232	65	3	Angola
5 13 2	AO5	5	1893232	2011	5	mesoendemica estavel urban	mesoendemica estavel urban	mesoendemica estavel	urban	primary	catholic	two	richest	female	no	three year old	yes	Yes	No	1.893232	65	3	Angola
5 14 2	AO5	5	1893232	2011	5	mesoendemica estavel urban	mesoendemica estavel urban	mesoendemica estavel	urban	primary	christian / protestant	one	richest	male	yes		yes			1.893232	65	3	Angola
5 15 2	AO5	5	1893232	2011	5	mesoendemica estavel urban	mesoendemica estavel urban	mesoendemica estavel	urban	primary	catholic	one	richest	male	yes		no			1.893232	65	3	Angola
5 16 2	AO5	5	1893232	2011	5	mesoendemica estavel urban	mesoendemica estavel urban	mesoendemica estavel	urban	primary	christian / protestant	two	richest	male	yes		yes		Yes	1.893232	65	3	Angola
5 16 2	AO5	5	1893232	2011	5	mesoendemica estavel urban	mesoendemica estavel urban	mesoendemica estavel	urban	primary	christian / protestant	two	richest	male	no		yes	Yes	No	1.893232	65	3	Angola
5 17 2	AO5	5	1893232	2011	5	mesoendemica estavel urban	mesoendemica estavel urban	mesoendemica estavel	urban	primary	catholic	two	richer	female	no	four year old	no	Yes	No	1.893232	65	3	Angola
5 18 2	AO5	5	1893232	2011	5	mesoendemica estavel urban	mesoendemica estavel urban	mesoendemica estavel	urban	secondary	catholic	one	richest	female	no		yes	Yes	No	1.893232	65	3	Angola
5 20 1	AO5	5	1893232	2011	5	mesoendemica estavel urban	mesoendemica estavel urban	mesoendemica estavel	urban	secondary	christian / protestant	one	richest	male	yes	two year old	yes	Yes	Yes	1.893232	65	3	Angola
5 22 2	AO5	5	1893232	2011	5	mesoendemica estavel urban	mesoendemica estavel urban	mesoendemica estavel	urban	secondary	christian / protestant	one	richest	female	yes		yes		Yes	1.893232	65	3	Angola
5 23 1	AO5	5	1893232	2011	5	mesoendemica estavel urban	mesoendemica estavel urban	mesoendemica estavel	urban	primary	other	one	richest	male	no	five year old	no	Yes	No	1.893232	65	3	Angola
5 24 3	AO5	5	1893232	2011	5	mesoendemica estavel urban	mesoendemica estavel urban	mesoendemica estavel	urban	primary	christian / protestant	one	richer	female	no		yes	Yes	No	1.893232	65	3	Angola
5 25 2	AO5	5	1893232	2011	5	mesoendemica estavel urban	mesoendemica estavel urban	mesoendemica estavel	urban	higher	catholic	two	richest	female	yes		yes	Yes	Yes	1.893232	65	3	Angola
5 26 2	AO5	5	1893232	2011	5	mesoendemica estavel urban	mesoendemica estavel urban	mesoendemica estavel	urban	secondary	christian / protestant	two	richest	female	yes		yes	Yes	Yes	1.893232	65	3	Angola
5 26 2	AO5	5	1893232	2011	5	mesoendemica estavel urban	mesoendemica estavel urban	mesoendemica estavel	urban	secondary	christian / protestant	two	richest	female	no	three year old	yes	Yes	No	1.893232	65	3	Angola
5 28 2	AO5	5	1893232	2011	5	mesoendemica estavel urban	mesoendemica estavel urban	mesoendemica estavel	urban	secondary	catholic	two	richer	male			yes	Yes	No	1.893232	65	3	Angola
5 28 2	AO5	5	1893232	2011	5	mesoendemica estavel urban	mesoendemica estavel urban	mesoendemica estavel	urban	secondary	catholic	two	richer	male	no		yes	Yes	No	1.893232	65	3	Angola
5 28 2	AO5	5	1893232	2011	5	mesoendemica estavel urban	mesoendemica estavel urban	mesoendemica estavel	urban	secondary	catholic	two	richer	female	no		yes	Yes	No	1.893232	65	3	Angola
5 31 2	AO5	5	1893232	2011	5	mesoendemica estavel urban	mesoendemica estavel urban	mesoendemica estavel	urban	primary	catholic	two	richest	male	yes		no		Yes	1.893232	65	3	Angola
5 33 2	AO5	5	1893232	2011	5	mesoendemica estavel urban	mesoendemica estavel urban	mesoendemica estavel	urban	secondary	catholic	two	richer	male	no	four year old	yes	Yes	No	1.893232	65	3	Angola
5 33 3	AO5	5	1893232	2011	5	mesoendemica estavel urban	mesoendemica estavel urban	mesoendemica estavel	urban	primary	catholic	two	richer	male	yes	one year old	no			1.893232	65	3	Angola
5 36 2	AO5	5	1893232	2011	5	mesoendemica estavel urban	mesoendemica estavel urban	mesoendemica estavel	urban	primary	christian / protestant	two	richest	female	yes	three year old	no		Yes	1.893232	65	3	Angola
6 1 2	AO5	6	1893232	2011	6	mesoendemica estavel urban	mesoendemica estavel urban	mesoendemica estavel	urban	no education	catholic	two	middle	female	no	two year old	no	Yes	No	1.893232	66	3	Angola
6 1 2	AO5	6	1893232	2011	6	mesoendemica estavel urban	mesoendemica estavel urban	mesoendemica estavel	urban	no education	catholic	two	middle	female	no	four year old	no	Yes	No	1.893232	66	3	Angola
6 3 2	AO5	6	1893232	2011	6	mesoendemica estavel urban	mesoendemica estavel urban	mesoendemica estavel	urban	no education	no religion	one	middle	female				Yes	No	1.893232	66	3	Angola
6 4 2	AO5	6	1893232	2011	6	mesoendemica estavel urban	mesoendemica estavel urban	mesoendemica estavel	urban	no education	no religion	two	middle	male	yes	two year old	no			1.893232	66	3	Angola
6 4 2	AO5	6	1893232	2011	6	mesoendemica estavel urban	mesoendemica estavel urban	mesoendemica estavel	urban	no education	no religion	two	middle	male	no	four year old	no	Yes	No	1.893232	66	3	Angola
6 7 3	AO5	6	1893232	2011	6	mesoendemica estavel urban	mesoendemica estavel urban	mesoendemica estavel	urban	primary	catholic	two	richer	female	no	two year old	yes	Yes	No	1.893232	66	3	Angola
6 7 3	AO5	6	1893232	2011	6	mesoendemica estavel urban	mesoendemica estavel urban	mesoendemica estavel	urban	primary	catholic	two	richer	male	no	five year old	yes	Yes	No	1.893232	66	3	Angola
6 9 5	AO5	6	1893232	2011	6	mesoendemica estavel urban	mesoendemica estavel urban	mesoendemica estavel	urban	secondary	catholic	one	richest	female	no		yes	Yes	No	1.893232	66	3	Angola
6 11 2	AO5	6	1893232	2011	6	mesoendemica estavel urban	mesoendemica estavel urban	mesoendemica estavel	urban	secondary	christian / protestant	one	richest	female	no		yes	Yes	No	1.893232	66	3	Angola
6 12 2	AO5	6	1893232	2011	6	mesoendemica estavel urban	mesoendemica estavel urban	mesoendemica estavel	urban	secondary	catholic	one	richest	male			yes	Yes	No	1.893232	66	3	Angola
6 13 2	AO5	6	1893232	2011	6	mesoendemica estavel urban	mesoendemica estavel urban	mesoendemica estavel	urban	secondary	other	one	richest	male	no	three year old	no	Yes	No	1.893232	66	3	Angola
6 14 2	AO5	6	1893232	2011	6	mesoendemica estavel urban	mesoendemica estavel urban	mesoendemica estavel	urban	secondary	catholic	two	richest	female	no		no	Yes	No	1.893232	66	3	Angola
6 16 2	AO5	6	1893232	2011	6	mesoendemica estavel urban	mesoendemica estavel urban	mesoendemica estavel	urban	secondary	christian / protestant	one	richest	female	yes		no	Yes		1.893232	66	3	Angola
6 17 6	AO5	6	1893232	2011	6	mesoendemica estavel urban	mesoendemica estavel urban	mesoendemica estavel	urban	secondary	catholic	three	richest	male	no	two year old	no	Yes	No	1.893232	66	3	Angola
6 18 2	AO5	6	1893232	2011	6	mesoendemica estavel urban	mesoendemica estavel urban	mesoendemica estavel	urban	secondary	catholic	three	richest	female	yes		no		Yes	1.893232	66	3	Angola
6 18 4	AO5	6	1893232	2011	6	mesoendemica estavel urban	mesoendemica estavel urban	mesoendemica estavel	urban	primary	catholic	three	richest	female	yes		no		Yes	1.893232	66	3	Angola
6 20 2	AO5	6	1893232	2011	6	mesoendemica estavel urban	mesoendemica estavel urban	mesoendemica estavel	urban	primary	catholic	two	richest	female	no	one year old	yes	Yes	No	1.893232	66	3	Angola
6 20 2	AO5	6	1893232	2011	6	mesoendemica estavel urban	mesoendemica estavel urban	mesoendemica estavel	urban	primary	catholic	two	richest	female	no	four year old	yes	Yes	No	1.893232	66	3	Angola
6 21 2	AO5	6	1893232	2011	6	mesoendemica estavel urban	mesoendemica estavel urban	mesoendemica estavel	urban	primary	christian / protestant	one	richest	male	no		yes	Yes	No	1.893232	66	3	Angola
6 23 2	AO5	6	1893232	2011	6	mesoendemica estavel urban	mesoendemica estavel urban	mesoendemica estavel	urban	primary	catholic	two	richer	female	no	two year old	yes	Yes	No	1.893232	66	3	Angola
6 23 2	AO5	6	1893232	2011	6	mesoendemica estavel urban	mesoendemica estavel urban	mesoendemica estavel	urban	primary	catholic	two	richer	male	no	five year old	yes	Yes	No	1.893232	66	3	Angola
6 24 1	AO5	6	1893232	2011	6	mesoendemica estavel urban	mesoendemica estavel urban	mesoendemica estavel	urban	secondary	catholic	two	richest	female	yes		yes			1.893232	66	3	Angola
6 24 1	AO5	6	1893232	2011	6	mesoendemica estavel urban	mesoendemica estavel urban	mesoendemica estavel	urban	secondary	catholic	two	richest	male	no		yes	Yes	No	1.893232	66	3	Angola
6 25 2	AO5	6	1893232	2011	6	mesoendemica estavel urban	mesoendemica estavel urban	mesoendemica estavel	urban	secondary	catholic	three	richest	female	no		yes	Yes	No	1.893232	66	3	Angola
6 25 2	AO5	6	1893232	2011	6	mesoendemica estavel urban	mesoendemica estavel urban	mesoendemica estavel	urban	secondary	catholic	three	richest	male	yes		yes	Yes	Yes	1.893232	66	3	Angola
6 28 1	AO5	6	1893232	2011	6	mesoendemica estavel urban	mesoendemica estavel urban	mesoendemica estavel	urban	primary	catholic	two	richest	female	no		yes	Yes	No	1.893232	66	3	Angola
6 28 1	AO5	6	1893232	2011	6	mesoendemica estavel urban	mesoendemica estavel urban	mesoendemica estavel	urban	primary	catholic	two	richest	male	no		yes	Yes	No	1.893232	66	3	Angola
7 1 2	AO5	7	276980	2011	7	mesoendemica estavel urban	mesoendemica estavel urban	mesoendemica estavel	urban	primary	christian / protestant	four	poorer	male	no		yes	Yes	No	.27698001	67	3	Angola
7 1 2	AO5	7	276980	2011	7	mesoendemica estavel urban	mesoendemica estavel urban	mesoendemica estavel	urban	primary	christian / protestant	four	poorer	female	no	three year old	yes	Yes	No	.27698001	67	3	Angola
7 2 2	AO5	7	276980	2011	7	mesoendemica estavel urban	mesoendemica estavel urban	mesoendemica estavel	urban	primary	christian / protestant	two	richer	male	no		yes	Yes	No	.27698001	67	3	Angola
7 2 2	AO5	7	276980	2011	7	mesoendemica estavel urban	mesoendemica estavel urban	mesoendemica estavel	urban	primary	christian / protestant	two	richer	male	no		yes	Yes	No	.27698001	67	3	Angola
7 5 2	AO5	7	276980	2011	7	mesoendemica estavel urban	mesoendemica estavel urban	mesoendemica estavel	urban	primary	catholic	two	middle	male	yes		no			.27698001	67	3	Angola
7 5 2	AO5	7	276980	2011	7	mesoendemica estavel urban	mesoendemica estavel urban	mesoendemica estavel	urban	primary	catholic	two	middle	female	no		no	Yes	No	.27698001	67	3	Angola
7 6 2	AO5	7	276980	2011	7	mesoendemica estavel urban	mesoendemica estavel urban	mesoendemica estavel	urban	primary	christian / protestant	one	middle	male	no		no	Yes	No	.27698001	67	3	Angola
7 7 1	AO5	7	276980	2011	7	mesoendemica estavel urban	mesoendemica estavel urban	mesoendemica estavel	urban	primary	christian / protestant	two	richer	female	yes	two year old	yes	Yes	Yes	.27698001	67	3	Angola
7 7 9	AO5	7	276980	2011	7	mesoendemica estavel urban	mesoendemica estavel urban	mesoendemica estavel	urban	primary	christian / protestant	two	richer	male	yes	two year old	yes	Yes	Yes	.27698001	67	3	Angola
7 9 2	AO5	7	276980	2011	7	mesoendemica estavel urban	mesoendemica estavel urban	mesoendemica estavel	urban	primary	christian / protestant	three	middle	male	no		no	Yes	No	.27698001	67	3	Angola
7 9 2	AO5	7	276980	2011	7	mesoendemica estavel urban	mesoendemica estavel urban	mesoendemica estavel	urban	primary	christian / protestant	three	middle	female	no		no	Yes	No	.27698001	67	3	Angola
7 9 2	AO5	7	276980	2011	7	mesoendemica estavel urban	mesoendemica estavel urban	mesoendemica estavel	urban	primary	christian / protestant	three	middle	female	no		no	Yes	No	.27698001	67	3	Angola
7 10 2	AO5	7	276980	2011	7	mesoendemica estavel urban	mesoendemica estavel urban	mesoendemica estavel	urban	primary	other	one	middle	female	yes	two year old	no	Yes	Yes	.27698001	67	3	Angola
7 11 2	AO5	7	276980	2011	7	mesoendemica estavel urban	mesoendemica estavel urban	mesoendemica estavel	urban	primary	christian / protestant	three	richer	female	no		yes	Yes	No	.27698001	67	3	Angola
7 11 2	AO5	7	276980	2011	7	mesoendemica estavel urban	mesoendemica estavel urban	mesoendemica estavel	urban	primary	christian / protestant	three	richer	male	no		yes	Yes	No	.27698001	67	3	Angola
7 14 2	AO5	7	276980	2011	7	mesoendemica estavel urban	mesoendemica estavel urban	mesoendemica estavel	urban	primary	catholic	three	middle	female	no		yes	Yes	No	.27698001	67	3	Angola
7 14 2	AO5	7	276980	2011	7	mesoendemica estavel urban	mesoendemica estavel urban	mesoendemica estavel	urban	primary	catholic	three	middle	male	no		yes	Yes	No	.27698001	67	3	Angola
7 14 2	AO5	7	276980	2011	7	mesoendemica estavel urban	mesoendemica estavel urban	mesoendemica estavel	urban	primary	catholic	three	middle	male	no		yes	Yes	No	.27698001	67	3	Angola
7 15 2	AO5	7	276980	2011	7	mesoendemica estavel urban	mesoendemica estavel urban	mesoendemica estavel	urban	no education	other	three	middle	female	no		yes	Yes	No	.27698001	67	3	Angola
7 15 2	AO5	7	276980	2011	7	mesoendemica estavel urban	mesoendemica estavel urban	mesoendemica estavel	urban	no education	other	three	middle	male	no		yes	Yes	No	.27698001	67	3	Angola
7 15 3	AO5	7	276980	2011	7	mesoendemica estavel urban	mesoendemica estavel urban	mesoendemica estavel	urban	no education	catholic	three	middle	female	no		yes	Yes	No	.27698001	67	3	Angola
7 16 2	AO5	7	276980	2011	7	mesoendemica estavel urban	mesoendemica estavel urban	mesoendemica estavel	urban	primary	no religion	two	middle	male	no		no	Yes	No	.27698001	67	3	Angola
7 19 1	AO5	7	276980	2011	7	mesoendemica estavel urban	mesoendemica estavel urban	mesoendemica estavel	urban	primary	christian / protestant	two	middle	female	yes		no		Yes	.27698001	67	3	Angola
7 19 1	AO5	7	276980	2011	7	mesoendemica estavel urban	mesoendemica estavel urban	mesoendemica estavel	urban	primary	christian / protestant	two	middle	female	no		no	Yes	No	.27698001	67	3	Angola
7 20 2	AO5	7	276980	2011	7	mesoendemica estavel urban	mesoendemica estavel urban	mesoendemica estavel	urban	no education	christian / protestant	three	middle	male	no	one year old	no	Yes	No	.27698001	67	3	Angola
7 20 2	AO5	7	276980	2011	7	mesoendemica estavel urban	mesoendemica estavel urban	mesoendemica estavel	urban	no education	christian / protestant	three	middle	female	no	four year old	no	Yes	No	.27698001	67	3	Angola
7 25 2	AO5	7	276980	2011	7	mesoendemica estavel urban	mesoendemica estavel urban	mesoendemica estavel	urban	primary	no religion	two	middle	male	no		yes	Yes	No	.27698001	67	3	Angola
7 25 2	AO5	7	276980	2011	7	mesoendemica estavel urban	mesoendemica estavel urban	mesoendemica estavel	urban	primary	no religion	two	middle	female	yes		yes		Yes	.27698001	67	3	Angola
7 26 3	AO5	7	276980	2011	7	mesoendemica estavel urban	mesoendemica estavel urban	mesoendemica estavel	urban	primary	christian / protestant	one	middle	male	no	one year old	yes	Yes	No	.27698001	67	3	Angola
7 26 5	AO5	7	276980	2011	7	mesoendemica estavel urban	mesoendemica estavel urban	mesoendemica estavel	urban	primary	christian / protestant	one	middle	male			no	Yes	No	.27698001	67	3	Angola
7 27 2	AO5	7	276980	2011	7	mesoendemica estavel urban	mesoendemica estavel urban	mesoendemica estavel	urban	primary	christian / protestant	one	middle	male	no		no	Yes	No	.27698001	67	3	Angola
7 28 2	AO5	7	276980	2011	7	mesoendemica estavel urban	mesoendemica estavel urban	mesoendemica estavel	urban	primary	catholic	two	middle	female	no		no	Yes	No	.27698001	67	3	Angola
7 28 2	AO5	7	276980	2011	7	mesoendemica estavel urban	mesoendemica estavel urban	mesoendemica estavel	urban	primary	catholic	two	middle	male	no		no	Yes	No	.27698001	67	3	Angola
7 29 2	AO5	7	276980	2011	7	mesoendemica estavel urban	mesoendemica estavel urban	mesoendemica estavel	urban	primary	christian / protestant	two	middle	male	yes		yes		Yes	.27698001	67	3	Angola
7 29 2	AO5	7	276980	2011	7	mesoendemica estavel urban	mesoendemica estavel urban	mesoendemica estavel	urban	primary	christian / protestant	two	middle	male	no	three year old	yes	Yes	No	.27698001	67	3	Angola
7 30 2	AO5	7	276980	2011	7	mesoendemica estavel urban	mesoendemica estavel urban	mesoendemica estavel	urban	primary	catholic	two	middle	male	no		yes	Yes	No	.27698001	67	3	Angola
7 31 2	AO5	7	276980	2011	7	mesoendemica estavel urban	mesoendemica estavel urban	mesoendemica estavel	urban	primary	christian / protestant	two	middle	female	no		yes	Yes	No	.27698001	67	3	Angola
7 31 2	AO5	7	276980	2011	7	mesoendemica estavel urban	mesoendemica estavel urban	mesoendemica estavel	urban	primary	christian / protestant	two	middle	female	no		yes	Yes	No	.27698001	67	3	Angola
7 33 2	AO5	7	276980	2011	7	mesoendemica estavel urban	mesoendemica estavel urban	mesoendemica estavel	urban	primary	other	one	middle	male	no		yes	Yes	No	.27698001	67	3	Angola
7 34 2	AO5	7	276980	2011	7	mesoendemica estavel urban	mesoendemica estavel urban	mesoendemica estavel	urban	primary	christian / protestant	two	richer	female	yes		yes	Yes	Yes	.27698001	67	3	Angola
7 34 2	AO5	7	276980	2011	7	mesoendemica estavel urban	mesoendemica estavel urban	mesoendemica estavel	urban	primary	christian / protestant	two	richer	male	no		yes	Yes	No	.27698001	67	3	Angola
7 35 2	AO5	7	276980	2011	7	mesoendemica estavel urban	mesoendemica estavel urban	mesoendemica estavel	urban	no education	catholic	three	middle	male	yes	two year old	no			.27698001	67	3	Angola
7 35 2	AO5	7	276980	2011	7	mesoendemica estavel urban	mesoendemica estavel urban	mesoendemica estavel	urban	no education	catholic	three	middle	male	yes	four year old	no	Yes	Yes	.27698001	67	3	Angola
7 37 2	AO5	7	276980	2011	7	mesoendemica estavel urban	mesoendemica estavel urban	mesoendemica estavel	urban	primary	christian / protestant	two	middle	male	no		yes	Yes	No	.27698001	67	3	Angola
7 37 2	AO5	7	276980	2011	7	mesoendemica estavel urban	mesoendemica estavel urban	mesoendemica estavel	urban	primary	christian / protestant	two	middle	female	no		yes	Yes	No	.27698001	67	3	Angola
8 1 2	AO5	8	276980	2011	8	mesoendemica estavel urban	mesoendemica estavel urban	mesoendemica estavel	urban	primary	no religion	three	middle	female	no	two year old	yes	Yes	No	.27698001	68	3	Angola
8 1 2	AO5	8	276980	2011	8	mesoendemica estavel urban	mesoendemica estavel urban	mesoendemica estavel	urban	primary	no religion	three	middle	female	no	four year old	yes	Yes	No	.27698001	68	3	Angola
8 4 6	AO5	8	276980	2011	8	mesoendemica estavel urban	mesoendemica estavel urban	mesoendemica estavel	urban	primary	no religion	two	middle	male	yes	two year old	no	Yes	Yes	.27698001	68	3	Angola
8 4 6	AO5	8	276980	2011	8	mesoendemica estavel urban	mesoendemica estavel urban	mesoendemica estavel	urban	primary	no religion	two	middle	male	no	four year old	no	Yes	No	.27698001	68	3	Angola
8 7 2	AO5	8	276980	2011	8	mesoendemica estavel urban	mesoendemica estavel urban	mesoendemica estavel	urban	primary	catholic	two	middle	male	no		yes	Yes	No	.27698001	68	3	Angola
8 7 2	AO5	8	276980	2011	8	mesoendemica estavel urban	mesoendemica estavel urban	mesoendemica estavel	urban	primary	catholic	two	middle	female	no	four year old	yes	Yes	No	.27698001	68	3	Angola
8 10 2	AO5	8	276980	2011	8	mesoendemica estavel urban	mesoendemica estavel urban	mesoendemica estavel	urban	no education	christian / protestant	one	richer	female	yes	three year old	no			.27698001	68	3	Angola
8 13 2	AO5	8	276980	2011	8	mesoendemica estavel urban	mesoendemica estavel urban	mesoendemica estavel	urban	primary	catholic	two	richer	female	no		no	Yes	No	.27698001	68	3	Angola
8 17 2	AO5	8	276980	2011	8	mesoendemica estavel urban	mesoendemica estavel urban	mesoendemica estavel	urban	primary	christian / protestant	three	middle	male	no		yes	Yes	No	.27698001	68	3	Angola
8 17 2	AO5	8	276980	2011	8	mesoendemica estavel urban	mesoendemica estavel urban	mesoendemica estavel	urban	primary	christian / protestant	three	middle	male	no	four year old	yes	Yes	No	.27698001	68	3	Angola
8 19 2	AO5	8	276980	2011	8	mesoendemica estavel urban	mesoendemica estavel urban	mesoendemica estavel	urban	primary	christian / protestant	two	middle	male	no		no	Yes	No	.27698001	68	3	Angola
8 19 2	AO5	8	276980	2011	8	mesoendemica estavel urban	mesoendemica estavel urban	mesoendemica estavel	urban	primary	christian / protestant	two	middle	male	no		no	Yes	No	.27698001	68	3	Angola
8 20 2	AO5	8	276980	2011	8	mesoendemica estavel urban	mesoendemica estavel urban	mesoendemica estavel	urban	secondary	islam	three	middle	male	no	three year old	yes	Yes	No	.27698001	68	3	Angola
8 20 4	AO5	8	276980	2011	8	mesoendemica estavel urban	mesoendemica estavel urban	mesoendemica estavel	urban	primary	christian / protestant	three	middle	male	no	two year old	no	Yes	No	.27698001	68	3	Angola
8 20 4	AO5	8	276980	2011	8	mesoendemica estavel urban	mesoendemica estavel urban	mesoendemica estavel	urban	primary	christian / protestant	three	middle	female	no	four year old	no	Yes	No	.27698001	68	3	Angola
8 23 2	AO5	8	276980	2011	8	mesoendemica estavel urban	mesoendemica estavel urban	mesoendemica estavel	urban	primary	no religion	three	richer	female	no		yes	Yes	No	.27698001	68	3	Angola
8 23 2	AO5	8	276980	2011	8	mesoendemica estavel urban	mesoendemica estavel urban	mesoendemica estavel	urban	primary	no religion	three	richer	female	no	five year old	yes	Yes	No	.27698001	68	3	Angola
8 26 2	AO5	8	276980	2011	8	mesoendemica estavel urban	mesoendemica estavel urban	mesoendemica estavel	urban	primary	catholic	three	richer	female	no	two year old	no	Yes	No	.27698001	68	3	Angola
8 26 5	AO5	8	276980	2011	8	mesoendemica estavel urban	mesoendemica estavel urban	mesoendemica estavel	urban	primary	catholic	three	richer	female	no	one year old	no	Yes	No	.27698001	68	3	Angola
8 29 2	AO5	8	276980	2011	8	mesoendemica estavel urban	mesoendemica estavel urban	mesoendemica estavel	urban	primary	catholic	one	middle	male	no	one year old	yes	Yes	No	.27698001	68	3	Angola
8 29 4	AO5	8	276980	2011	8	mesoendemica estavel urban	mesoendemica estavel urban	mesoendemica estavel	urban	primary	catholic	one	middle	male	no	one year old	yes	Yes	No	.27698001	68	3	Angola
8 29 4	AO5	8	276980	2011	8	mesoendemica estavel urban	mesoendemica estavel urban	mesoendemica estavel	urban	primary	catholic	one	middle	male	no	three year old	yes	Yes	No	.27698001	68	3	Angola
8 30 4	AO5	8	276980	2011	8	mesoendemica estavel urban	mesoendemica estavel urban	mesoendemica estavel	urban	primary	catholic	one	middle	male	no		no	Yes	No	.27698001	68	3	Angola
8 31 2	AO5	8	276980	2011	8	mesoendemica estavel urban	mesoendemica estavel urban	mesoendemica estavel	urban	primary	christian / protestant	two	middle	male	yes		yes	Yes	Yes	.27698001	68	3	Angola
8 32 2	AO5	8	276980	2011	8	mesoendemica estavel urban	mesoendemica estavel urban	mesoendemica estavel	urban	primary	catholic	two	middle	female	no	three year old	no	Yes	No	.27698001	68	3	Angola
8 32 3	AO5	8	276980	2011	8	mesoendemica estavel urban	mesoendemica estavel urban	mesoendemica estavel	urban	primary	christian / protestant	two	middle	male	yes	one year old	yes	Yes		.27698001	68	3	Angola
8 33 2	AO5	8	276980	2011	8	mesoendemica estavel urban	mesoendemica estavel urban	mesoendemica estavel	urban	primary	christian / protestant	one	middle	female	no		yes	Yes	No	.27698001	68	3	Angola
8 35 2	AO5	8	276980	2011	8	mesoendemica estavel urban	mesoendemica estavel urban	mesoendemica estavel	urban	primary	christian / protestant	three	middle	male	no	two year old	no	Yes	No	.27698001	68	3	Angola
8 35 2	AO5	8	276980	2011	8	mesoendemica estavel urban	mesoendemica estavel urban	mesoendemica estavel	urban	primary	christian / protestant	three	middle	female	no	four year old	no	Yes	No	.27698001	68	3	Angola
9 1 1	AO5	9	175184	2011	9	mesoendemica estavel urban	mesoendemica estavel urban	mesoendemica estavel	urban	primary	christian / protestant	two	middle	female	no	two year old		Yes	No	.175184	69	3	Angola
9 3 2	AO5	9	175184	2011	9	mesoendemica estavel urban	mesoendemica estavel urban	mesoendemica estavel	urban	primary	christian / protestant	three	richer	male	yes		no	Yes	Yes	.175184	69	3	Angola
9 3 2	AO5	9	175184	2011	9	mesoendemica estavel urban	mesoendemica estavel urban	mesoendemica estavel	urban	primary	christian / protestant	three	richer	male	no		no	Yes	No	.175184	69	3	Angola
9 3 7	AO5	9	175184	2011	9	mesoendemica estavel urban	mesoendemica estavel urban	mesoendemica estavel	urban	primary	christian / protestant	three	richer	female	yes		no			.175184	69	3	Angola
9 3 7	AO5	9	175184	2011	9	mesoendemica estavel urban	mesoendemica estavel urban	mesoendemica estavel	urban	primary	christian / protestant	three	richer	male	no		no	Yes	No	.175184	69	3	Angola
9 4 2	AO5	9	175184	2011	9	mesoendemica estavel urban	mesoendemica estavel urban	mesoendemica estavel	urban	primary	christian / protestant	two	richer	female	yes	three year old	no			.175184	69	3	Angola
9 4 2	AO5	9	175184	2011	9	mesoendemica estavel urban	mesoendemica estavel urban	mesoendemica estavel	urban	primary	christian / protestant	two	richer	female	no	five year old	no	Yes	No	.175184	69	3	Angola
9 5 4	AO5	9	175184	2011	9	mesoendemica estavel urban	mesoendemica estavel urban	mesoendemica estavel	urban	primary	no religion	three	middle	female	no		no	Yes	No	.175184	69	3	Angola
9 5 4	AO5	9	175184	2011	9	mesoendemica estavel urban	mesoendemica estavel urban	mesoendemica estavel	urban	primary	no religion	three	middle	female	yes		no	Yes	Yes	.175184	69	3	Angola
9 6 2	AO5	9	175184	2011	9	mesoendemica estavel urban	mesoendemica estavel urban	mesoendemica estavel	urban	primary	catholic	one	richer	male	yes		no	Yes	Yes	.175184	69	3	Angola
9 6 2	AO5	9	175184	2011	9	mesoendemica estavel urban	mesoendemica estavel urban	mesoendemica estavel	urban	primary	catholic	one	richer	female	no		no	Yes	No	.175184	69	3	Angola
9 9 2	AO5	9	175184	2011	9	mesoendemica estavel urban	mesoendemica estavel urban	mesoendemica estavel	urban	primary	christian / protestant	two	middle	female	yes		no			.175184	69	3	Angola
9 10 2	AO5	9	175184	2011	9	mesoendemica estavel urban	mesoendemica estavel urban	mesoendemica estavel	urban	primary	christian / protestant	two	middle	female	no	one year old	no	Yes	No	.175184	69	3	Angola
9 13 2	AO5	9	175184	2011	9	mesoendemica estavel urban	mesoendemica estavel urban	mesoendemica estavel	urban	no education	christian / protestant	two	richer	male	no	three year old	no	Yes	No	.175184	69	3	Angola
9 13 2	AO5	9	175184	2011	9	mesoendemica estavel urban	mesoendemica estavel urban	mesoendemica estavel	urban	no education	christian / protestant	two	richer	male	no	five year old	no	Yes	No	.175184	69	3	Angola
9 14 2	AO5	9	175184	2011	9	mesoendemica estavel urban	mesoendemica estavel urban	mesoendemica estavel	urban	primary	christian / protestant	two	richer	male	yes		no		Yes	.175184	69	3	Angola
9 14 2	AO5	9	175184	2011	9	mesoendemica estavel urban	mesoendemica estavel urban	mesoendemica estavel	urban	primary	christian / protestant	two	richer	male	no		no	Yes	No	.175184	69	3	Angola
9 15 2	AO5	9	175184	2011	9	mesoendemica estavel urban	mesoendemica estavel urban	mesoendemica estavel	urban	no education	christian / protestant	one	middle	female	no		no	Yes	No	.175184	69	3	Angola
9 17 7	AO5	9	175184	2011	9	mesoendemica estavel urban	mesoendemica estavel urban	mesoendemica estavel	urban	primary	christian / protestant	four	middle	female	yes	four year old	yes			.175184	69	3	Angola
9 18 2	AO5	9	175184	2011	9	mesoendemica estavel urban	mesoendemica estavel urban	mesoendemica estavel	urban	no education	no religion	two	middle	male	yes		no			.175184	69	3	Angola
9 18 2	AO5	9	175184	2011	9	mesoendemica estavel urban	mesoendemica estavel urban	mesoendemica estavel	urban	no education	no religion	two	middle	male	no		no	Yes	No	.175184	69	3	Angola
9 19 2	AO5	9	175184	2011	9	mesoendemica estavel urban	mesoendemica estavel urban	mesoendemica estavel	urban	primary	no religion	two	richer	male	yes		no	Yes	Yes	.175184	69	3	Angola
9 19 2	AO5	9	175184	2011	9	mesoendemica estavel urban	mesoendemica estavel urban	mesoendemica estavel	urban	primary	no religion	two	richer	male	no		no	Yes	No	.175184	69	3	Angola
9 20 1	AO5	9	175184	2011	9	mesoendemica estavel urban	mesoendemica estavel urban	mesoendemica estavel	urban	primary	christian / protestant	two	middle	female	yes	two year old	no		Yes	.175184	69	3	Angola
9 21 7	AO5	9	175184	2011	9	mesoendemica estavel urban	mesoendemica estavel urban	mesoendemica estavel	urban	primary	other	one	middle	female			yes	Yes	No	.175184	69	3	Angola
9 21 7	AO5	9	175184	2011	9	mesoendemica estavel urban	mesoendemica estavel urban	mesoendemica estavel	urban	primary	other	one	middle	female	no		yes	Yes	No	.175184	69	3	Angola
9 25 2	AO5	9	175184	2011	9	mesoendemica estavel urban	mesoendemica estavel urban	mesoendemica estavel	urban	no education	no religion	two	middle	female	no		no	Yes	No	.175184	69	3	Angola
9 25 2	AO5	9	175184	2011	9	mesoendemica estavel urban	mesoendemica estavel urban	mesoendemica estavel	urban	no education	no religion	two	middle	male	no		no	Yes	No	.175184	69	3	Angola
9 26 2	AO5	9	175184	2011	9	mesoendemica estavel urban	mesoendemica estavel urban	mesoendemica estavel	urban	primary	catholic	one	richer	female	yes	two year old	no		Yes	.175184	69	3	Angola
9 30 2	AO5	9	175184	2011	9	mesoendemica estavel urban	mesoendemica estavel urban	mesoendemica estavel	urban	secondary	christian / protestant	one	richer	male	no		yes	Yes	No	.175184	69	3	Angola
9 31 4	AO5	9	175184	2011	9	mesoendemica estavel urban	mesoendemica estavel urban	mesoendemica estavel	urban	primary	catholic	two	middle	male	no		yes	Yes	No	.175184	69	3	Angola
9 31 4	AO5	9	175184	2011	9	mesoendemica estavel urban	mesoendemica estavel urban	mesoendemica estavel	urban	primary	catholic	two	middle	male	yes		yes	Yes	Yes	.175184	69	3	Angola
9 33 2	AO5	9	175184	2011	9	mesoendemica estavel urban	mesoendemica estavel urban	mesoendemica estavel	urban	primary	islam	two	middle	female			no	Yes	No	.175184	69	3	Angola
9 33 2	AO5	9	175184	2011	9	mesoendemica estavel urban	mesoendemica estavel urban	mesoendemica estavel	urban	primary	islam	two	middle	female	yes	three year old	no	Yes	Yes	.175184	69	3	Angola
9 33 2	AO5	9	175184	2011	9	mesoendemica estavel urban	mesoendemica estavel urban	mesoendemica estavel	urban	primary	islam	two	middle	female	no	five year old	no	Yes	No	.175184	69	3	Angola
9 36 2	AO5	9	175184	2011	9	mesoendemica estavel urban	mesoendemica estavel urban	mesoendemica estavel	urban	primary	no religion	one	middle	male	no	three year old	no	Yes	No	.175184	69	3	Angola
9 37 5	AO5	9	175184	2011	9	mesoendemica estavel urban	mesoendemica estavel urban	mesoendemica estavel	urban	primary	christian / protestant	two	middle	female	no		no	Yes	No	.175184	69	3	Angola
9 37 5	AO5	9	175184	2011	9	mesoendemica estavel urban	mesoendemica estavel urban	mesoendemica estavel	urban	primary	christian / protestant	two	middle	male	no		no	Yes	No	.175184	69	3	Angola
10 1 1	AO5	10	175184	2011	10	mesoendemica estavel urban	mesoendemica estavel urban	mesoendemica estavel	urban	primary	no religion	two	richer	male	yes	two year old	no	Yes	Yes	.175184	70	3	Angola
10 2 4	AO5	10	175184	2011	10	mesoendemica estavel urban	mesoendemica estavel urban	mesoendemica estavel	urban	secondary	catholic	two	richest	male	yes		no	Yes	Yes	.175184	70	3	Angola
10 4 3	AO5	10	175184	2011	10	mesoendemica estavel urban	mesoendemica estavel urban	mesoendemica estavel	urban	primary	christian / protestant	three	middle	male	no	one year old	no	Yes	No	.175184	70	3	Angola
10 5 2	AO5	10	175184	2011	10	mesoendemica estavel urban	mesoendemica estavel urban	mesoendemica estavel	urban	primary	christian / protestant	two	richer	male	no		yes	Yes	No	.175184	70	3	Angola
10 5 2	AO5	10	175184	2011	10	mesoendemica estavel urban	mesoendemica estavel urban	mesoendemica estavel	urban	primary	christian / protestant	two	richer	female	no		yes	Yes	No	.175184	70	3	Angola
10 6 4	AO5	10	175184	2011	10	mesoendemica estavel urban	mesoendemica estavel urban	mesoendemica estavel	urban	no education	no religion	three	richer	male	no			Yes	No	.175184	70	3	Angola
10 6 4	AO5	10	175184	2011	10	mesoendemica estavel urban	mesoendemica estavel urban	mesoendemica estavel	urban	no education	no religion	three	richer	male	no			Yes	No	.175184	70	3	Angola
10 6 9	AO5	10	175184	2011	10	mesoendemica estavel urban	mesoendemica estavel urban	mesoendemica estavel	urban	primary	christian / protestant	three	richer	male	no			Yes	No	.175184	70	3	Angola
10 11 1	AO5	10	175184	2011	10	mesoendemica estavel urban	mesoendemica estavel urban	mesoendemica estavel	urban	primary	christian / protestant	two	middle	male	yes		no	Yes	Yes	.175184	70	3	Angola
10 11 1	AO5	10	175184	2011	10	mesoendemica estavel urban	mesoendemica estavel urban	mesoendemica estavel	urban	primary	christian / protestant	two	middle	female	no		no	Yes	No	.175184	70	3	Angola
10 12 2	AO5	10	175184	2011	10	mesoendemica estavel urban	mesoendemica estavel urban	mesoendemica estavel	urban	primary	catholic	one	richer	female	no		yes	Yes	No	.175184	70	3	Angola
10 13 1	AO5	10	175184	2011	10	mesoendemica estavel urban	mesoendemica estavel urban	mesoendemica estavel	urban	primary	christian / protestant	two	richer	male	no	one year old	no	Yes	No	.175184	70	3	Angola
10 13 8	AO5	10	175184	2011	10	mesoendemica estavel urban	mesoendemica estavel urban	mesoendemica estavel	urban	primary	christian / protestant	two	richer	female	yes					.175184	70	3	Angola
10 14 11	AO5	10	175184	2011	10	mesoendemica estavel urban	mesoendemica estavel urban	mesoendemica estavel	urban	primary	catholic	one	richer	male	no		yes	Yes	No	.175184	70	3	Angola
10 16 2	AO5	10	175184	2011	10	mesoendemica estavel urban	mesoendemica estavel urban	mesoendemica estavel	urban	primary	catholic	one	richest	female	no		yes	Yes	No	.175184	70	3	Angola
10 17 2	AO5	10	175184	2011	10	mesoendemica estavel urban	mesoendemica estavel urban	mesoendemica estavel	urban	primary	christian / protestant	one	richer	male	yes	two year old	no	Yes	Yes	.175184	70	3	Angola
10 18 2	AO5	10	175184	2011	10	mesoendemica estavel urban	mesoendemica estavel urban	mesoendemica estavel	urban	primary	christian / protestant	one	middle	male	yes		no		Yes	.175184	70	3	Angola
10 19 2	AO5	10	175184	2011	10	mesoendemica estavel urban	mesoendemica estavel urban	mesoendemica estavel	urban	primary	christian / protestant	one	middle	male	no		yes	Yes	No	.175184	70	3	Angola
10 21 2	AO5	10	175184	2011	10	mesoendemica estavel urban	mesoendemica estavel urban	mesoendemica estavel	urban	primary	no religion	two	middle	female	yes		yes	Yes	Yes	.175184	70	3	Angola
10 21 2	AO5	10	175184	2011	10	mesoendemica estavel urban	mesoendemica estavel urban	mesoendemica estavel	urban	primary	no religion	two	middle	male	no		yes	Yes	No	.175184	70	3	Angola
10 22 2	AO5	10	175184	2011	10	mesoendemica estavel urban	mesoendemica estavel urban	mesoendemica estavel	urban	primary	christian / protestant	one	richer	male	yes		no	Yes	Yes	.175184	70	3	Angola
10 23 2	AO5	10	175184	2011	10	mesoendemica estavel urban	mesoendemica estavel urban	mesoendemica estavel	urban	primary	christian / protestant	two	middle	female	yes	two year old	no	Yes	Yes	.175184	70	3	Angola
10 24 2	AO5	10	175184	2011	10	mesoendemica estavel urban	mesoendemica estavel urban	mesoendemica estavel	urban	primary	christian / protestant	one	richer	male	yes		no	Yes		.175184	70	3	Angola
10 25 1	AO5	10	175184	2011	10	mesoendemica estavel urban	mesoendemica estavel urban	mesoendemica estavel	urban	primary	christian / protestant	one	middle	female	yes		no			.175184	70	3	Angola
10 27 2	AO5	10	175184	2011	10	mesoendemica estavel urban	mesoendemica estavel urban	mesoendemica estavel	urban	primary	catholic	two	richer	male	no		yes	Yes	No	.175184	70	3	Angola
10 27 2	AO5	10	175184	2011	10	mesoendemica estavel urban	mesoendemica estavel urban	mesoendemica estavel	urban	primary	catholic	two	richer	male	no		yes	Yes	No	.175184	70	3	Angola
10 29 2	AO5	10	175184	2011	10	mesoendemica estavel urban	mesoendemica estavel urban	mesoendemica estavel	urban	primary	catholic	two	richer	male	no	two year old	no	Yes	No	.175184	70	3	Angola
10 29 2	AO5	10	175184	2011	10	mesoendemica estavel urban	mesoendemica estavel urban	mesoendemica estavel	urban	primary	catholic	two	richer	female	no	five year old	no	Yes	No	.175184	70	3	Angola
10 33 2	AO5	10	175184	2011	10	mesoendemica estavel urban	mesoendemica estavel urban	mesoendemica estavel	urban	primary	christian / protestant	two	richer	female	no	one year old	yes	Yes	No	.175184	70	3	Angola
10 33 2	AO5	10	175184	2011	10	mesoendemica estavel urban	mesoendemica estavel urban	mesoendemica estavel	urban	primary	christian / protestant	two	richer	female	no	three year old	yes	Yes	No	.175184	70	3	Angola
10 34 1	AO5	10	175184	2011	10	mesoendemica estavel urban	mesoendemica estavel urban	mesoendemica estavel	urban	primary	christian / protestant	one	middle	female	no		no	Yes	No	.175184	70	3	Angola
10 36 2	AO5	10	175184	2011	10	mesoendemica estavel urban	mesoendemica estavel urban	mesoendemica estavel	urban	primary	christian / protestant	two	richer	male	yes	two year old	yes	Yes	Yes	.175184	70	3	Angola
11 1 2	AO5	11	1981396	2011	11	mesoendemica estavel urban	mesoendemica estavel urban	mesoendemica estavel	urban	primary	christian / protestant	two	richer	female	no	two year old	no	Yes	No	1.981396	71	3	Angola
11 1 2	AO5	11	1981396	2011	11	mesoendemica estavel urban	mesoendemica estavel urban	mesoendemica estavel	urban	primary	christian / protestant	two	richer	male	no	three year old	no	Yes	No	1.981396	71	3	Angola
11 2 4	AO5	11	1981396	2011	11	mesoendemica estavel urban	mesoendemica estavel urban	mesoendemica estavel	urban	no education	christian / protestant	two	richer	male	no		yes	Yes	No	1.981396	71	3	Angola
11 2 4	AO5	11	1981396	2011	11	mesoendemica estavel urban	mesoendemica estavel urban	mesoendemica estavel	urban	no education	christian / protestant	two	richer	male	no		yes	Yes	No	1.981396	71	3	Angola
11 3 2	AO5	11	1981396	2011	11	mesoendemica estavel urban	mesoendemica estavel urban	mesoendemica estavel	urban	primary	other	one	richest	male	yes		yes	Yes	Yes	1.981396	71	3	Angola
11 4 2	AO5	11	1981396	2011	11	mesoendemica estavel urban	mesoendemica estavel urban	mesoendemica estavel	urban	primary	christian / protestant	two	richest	male	yes	two year old	yes	Yes	Yes	1.981396	71	3	Angola
11 4 2	AO5	11	1981396	2011	11	mesoendemica estavel urban	mesoendemica estavel urban	mesoendemica estavel	urban	primary	christian / protestant	two	richest	female	no	four year old	yes	Yes	No	1.981396	71	3	Angola
11 6 2	AO5	11	1981396	2011	11	mesoendemica estavel urban	mesoendemica estavel urban	mesoendemica estavel	urban	no education	no religion	two	middle	male	no		yes	Yes	No	1.981396	71	3	Angola
11 9 2	AO5	11	1981396	2011	11	mesoendemica estavel urban	mesoendemica estavel urban	mesoendemica estavel	urban	primary	catholic	three	richer	female	no		yes	Yes	No	1.981396	71	3	Angola
11 9 2	AO5	11	1981396	2011	11	mesoendemica estavel urban	mesoendemica estavel urban	mesoendemica estavel	urban	primary	catholic	three	richer	female	no		yes	Yes	No	1.981396	71	3	Angola
11 10 2	AO5	11	1981396	2011	11	mesoendemica estavel urban	mesoendemica estavel urban	mesoendemica estavel	urban	primary	catholic	two	richer	male	no	two year old	yes	Yes	No	1.981396	71	3	Angola
11 10 2	AO5	11	1981396	2011	11	mesoendemica estavel urban	mesoendemica estavel urban	mesoendemica estavel	urban	primary	catholic	two	richer	male	no	four year old	yes	Yes	No	1.981396	71	3	Angola
11 14 1	AO5	11	1981396	2011	11	mesoendemica estavel urban	mesoendemica estavel urban	mesoendemica estavel	urban	no education	catholic	two	middle	male	yes		no			1.981396	71	3	Angola
11 14 1	AO5	11	1981396	2011	11	mesoendemica estavel urban	mesoendemica estavel urban	mesoendemica estavel	urban	no education	catholic	two	middle	male	no		no	Yes	No	1.981396	71	3	Angola
11 19 5	AO5	11	1981396	2011	11	mesoendemica estavel urban	mesoendemica estavel urban	mesoendemica estavel	urban	secondary	catholic	two	richer	male	yes		yes		Yes	1.981396	71	3	Angola
11 20 2	AO5	11	1981396	2011	11	mesoendemica estavel urban	mesoendemica estavel urban	mesoendemica estavel	urban	primary	catholic	two	richer	male	no	one year old	yes	Yes	No	1.981396	71	3	Angola
11 20 2	AO5	11	1981396	2011	11	mesoendemica estavel urban	mesoendemica estavel urban	mesoendemica estavel	urban	primary	catholic	two	richer	male	no	four year old	yes	Yes	No	1.981396	71	3	Angola
11 23 2	AO5	11	1981396	2011	11	mesoendemica estavel urban	mesoendemica estavel urban	mesoendemica estavel	urban	secondary	catholic	two	richest	male	no		yes	Yes	No	1.981396	71	3	Angola
11 23 2	AO5	11	1981396	2011	11	mesoendemica estavel urban	mesoendemica estavel urban	mesoendemica estavel	urban	secondary	catholic	two	richest	female	no	three year old	yes	Yes	No	1.981396	71	3	Angola
11 25 2	AO5	11	1981396	2011	11	mesoendemica estavel urban	mesoendemica estavel urban	mesoendemica estavel	urban	primary	christian / protestant	one	middle	male	no		yes	Yes	No	1.981396	71	3	Angola
11 26 3	AO5	11	1981396	2011	11	mesoendemica estavel urban	mesoendemica estavel urban	mesoendemica estavel	urban	secondary	catholic	three	richer	male	yes	two year old	yes		Yes	1.981396	71	3	Angola
11 26 3	AO5	11	1981396	2011	11	mesoendemica estavel urban	mesoendemica estavel urban	mesoendemica estavel	urban	secondary	catholic	three	richer	male	no	five year old	yes	Yes	No	1.981396	71	3	Angola
11 27 2	AO5	11	1981396	2011	11	mesoendemica estavel urban	mesoendemica estavel urban	mesoendemica estavel	urban	no education	catholic	one	middle	female	no		yes	Yes	No	1.981396	71	3	Angola
11 28 2	AO5	11	1981396	2011	11	mesoendemica estavel urban	mesoendemica estavel urban	mesoendemica estavel	urban	primary	christian / protestant	one	richer	male	yes		no			1.981396	71	3	Angola
11 29 1	AO5	11	1981396	2011	11	mesoendemica estavel urban	mesoendemica estavel urban	mesoendemica estavel	urban	primary	catholic	one	middle	male	yes	two year old	no			1.981396	71	3	Angola
11 29 1	AO5	11	1981396	2011	11	mesoendemica estavel urban	mesoendemica estavel urban	mesoendemica estavel	urban	primary	catholic	one	middle	female	no		no	Yes	No	1.981396	71	3	Angola
11 30 4	AO5	11	1981396	2011	11	mesoendemica estavel urban	mesoendemica estavel urban	mesoendemica estavel	urban	primary	catholic	two	richer	female	no		no	Yes	No	1.981396	71	3	Angola
11 32 4	AO5	11	1981396	2011	11	mesoendemica estavel urban	mesoendemica estavel urban	mesoendemica estavel	urban	primary	catholic	two	richer	male	no	one year old	no	Yes	No	1.981396	71	3	Angola
11 33 2	AO5	11	1981396	2011	11	mesoendemica estavel urban	mesoendemica estavel urban	mesoendemica estavel	urban	primary	catholic	one	middle	female	no		no	Yes	No	1.981396	71	3	Angola
11 33 2	AO5	11	1981396	2011	11	mesoendemica estavel urban	mesoendemica estavel urban	mesoendemica estavel	urban	primary	catholic	one	middle	female	no		no	Yes	No	1.981396	71	3	Angola
11 35 2	AO5	11	1981396	2011	11	mesoendemica estavel urban	mesoendemica estavel urban	mesoendemica estavel	urban	primary	christian / protestant	two	middle	female	yes	two year old	yes			1.981396	71	3	Angola
11 35 2	AO5	11	1981396	2011	11	mesoendemica estavel urban	mesoendemica estavel urban	mesoendemica estavel	urban	primary	christian / protestant	two	middle	male	no	four year old	yes	Yes	No	1.981396	71	3	Angola
11 36 2	AO5	11	1981396	2011	11	mesoendemica estavel urban	mesoendemica estavel urban	mesoendemica estavel	urban	no education	christian / protestant	two	middle	female	no		yes	Yes	No	1.981396	71	3	Angola
12 1 2	AO5	12	1981396	2011	12	mesoendemica estavel urban	mesoendemica estavel urban	mesoendemica estavel	urban	primary	christian / protestant	one	richer	female	yes	two year old	yes			1.981396	72	3	Angola
12 2 2	AO5	12	1981396	2011	12	mesoendemica estavel urban	mesoendemica estavel urban	mesoendemica estavel	urban	no education	catholic	four	middle	female	no			Yes	No	1.981396	72	3	Angola
12 2 2	AO5	12	1981396	2011	12	mesoendemica estavel urban	mesoendemica estavel urban	mesoendemica estavel	urban	no education	catholic	four	middle	female	yes					1.981396	72	3	Angola
12 2 2	AO5	12	1981396	2011	12	mesoendemica estavel urban	mesoendemica estavel urban	mesoendemica estavel	urban	no education	catholic	four	middle	female	no			Yes	No	1.981396	72	3	Angola
12 2 2	AO5	12	1981396	2011	12	mesoendemica estavel urban	mesoendemica estavel urban	mesoendemica estavel	urban	no education	catholic	four	middle	male	no			Yes	No	1.981396	72	3	Angola
12 3 2	AO5	12	1981396	2011	12	mesoendemica estavel urban	mesoendemica estavel urban	mesoendemica estavel	urban	no education	christian / protestant	three	middle	female	yes				Yes	1.981396	72	3	Angola
12 3 2	AO5	12	1981396	2011	12	mesoendemica estavel urban	mesoendemica estavel urban	mesoendemica estavel	urban	no education	christian / protestant	three	middle	male	no			Yes	No	1.981396	72	3	Angola
12 4 2	AO5	12	1981396	2011	12	mesoendemica estavel urban	mesoendemica estavel urban	mesoendemica estavel	urban	primary	catholic	one	middle	female	yes	one year old	no		Yes	1.981396	72	3	Angola
12 5 2	AO5	12	1981396	2011	12	mesoendemica estavel urban	mesoendemica estavel urban	mesoendemica estavel	urban	primary	christian / protestant	three	richer	male	no		no	Yes	No	1.981396	72	3	Angola
12 5 2	AO5	12	1981396	2011	12	mesoendemica estavel urban	mesoendemica estavel urban	mesoendemica estavel	urban	primary	christian / protestant	three	richer	male	no		no	Yes	No	1.981396	72	3	Angola
12 5 2	AO5	12	1981396	2011	12	mesoendemica estavel urban	mesoendemica estavel urban	mesoendemica estavel	urban	primary	christian / protestant	three	richer	female	no		no	Yes	No	1.981396	72	3	Angola
12 7 2	AO5	12	1981396	2011	12	mesoendemica estavel urban	mesoendemica estavel urban	mesoendemica estavel	urban	primary	christian / protestant	two	middle	male	no	two year old	no	Yes	No	1.981396	72	3	Angola
12 7 2	AO5	12	1981396	2011	12	mesoendemica estavel urban	mesoendemica estavel urban	mesoendemica estavel	urban	primary	christian / protestant	two	middle	male	no	four year old	no	Yes	No	1.981396	72	3	Angola
12 8 2	AO5	12	1981396	2011	12	mesoendemica estavel urban	mesoendemica estavel urban	mesoendemica estavel	urban	primary	christian / protestant	three	middle	female	yes		yes			1.981396	72	3	Angola
12 8 2	AO5	12	1981396	2011	12	mesoendemica estavel urban	mesoendemica estavel urban	mesoendemica estavel	urban	primary	christian / protestant	three	middle	male	no		yes	Yes	No	1.981396	72	3	Angola
12 10 2	AO5	12	1981396	2011	12	mesoendemica estavel urban	mesoendemica estavel urban	mesoendemica estavel	urban	primary	catholic	two	middle	female	no	one year old		Yes	No	1.981396	72	3	Angola
12 10 2	AO5	12	1981396	2011	12	mesoendemica estavel urban	mesoendemica estavel urban	mesoendemica estavel	urban	primary	catholic	two	middle	female	yes	three year old				1.981396	72	3	Angola
12 11 3	AO5	12	1981396	2011	12	mesoendemica estavel urban	mesoendemica estavel urban	mesoendemica estavel	urban	primary	catholic	three	middle	male	no		no	Yes	No	1.981396	72	3	Angola
12 12 2	AO5	12	1981396	2011	12	mesoendemica estavel urban	mesoendemica estavel urban	mesoendemica estavel	urban	no education	christian / protestant	two	middle	male	no		no	Yes	No	1.981396	72	3	Angola
12 13 1	AO5	12	1981396	2011	12	mesoendemica estavel urban	mesoendemica estavel urban	mesoendemica estavel	urban	primary	catholic	two	middle	female	no	four year old	no	Yes	No	1.981396	72	3	Angola
12 13 1	AO5	12	1981396	2011	12	mesoendemica estavel urban	mesoendemica estavel urban	mesoendemica estavel	urban	primary	catholic	two	middle	male	no	five year old	no	Yes	No	1.981396	72	3	Angola
12 14 3	AO5	12	1981396	2011	12	mesoendemica estavel urban	mesoendemica estavel urban	mesoendemica estavel	urban	primary	catholic	one	middle	female	yes		yes	Yes	Yes	1.981396	72	3	Angola
12 15 3	AO5	12	1981396	2011	12	mesoendemica estavel urban	mesoendemica estavel urban	mesoendemica estavel	urban	primary	catholic	two	middle	female	no		yes	Yes	No	1.981396	72	3	Angola
12 15 3	AO5	12	1981396	2011	12	mesoendemica estavel urban	mesoendemica estavel urban	mesoendemica estavel	urban	primary	catholic	two	middle	female	no		yes	Yes	No	1.981396	72	3	Angola
12 16 1	AO5	12	1981396	2011	12	mesoendemica estavel urban	mesoendemica estavel urban	mesoendemica estavel	urban	primary	christian / protestant	one	middle	female	no		yes	Yes	No	1.981396	72	3	Angola
12 17 2	AO5	12	1981396	2011	12	mesoendemica estavel urban	mesoendemica estavel urban	mesoendemica estavel	urban	primary	catholic	two	middle	male	no	one year old	no	Yes	No	1.981396	72	3	Angola
12 17 2	AO5	12	1981396	2011	12	mesoendemica estavel urban	mesoendemica estavel urban	mesoendemica estavel	urban	primary	catholic	two	middle	female	no	five year old	no	Yes	No	1.981396	72	3	Angola
12 18 2	AO5	12	1981396	2011	12	mesoendemica estavel urban	mesoendemica estavel urban	mesoendemica estavel	urban	primary	catholic	one	middle	male	no		yes	Yes	No	1.981396	72	3	Angola
12 19 2	AO5	12	1981396	2011	12	mesoendemica estavel urban	mesoendemica estavel urban	mesoendemica estavel	urban	primary	christian / protestant	three	middle	female	no		no	Yes	No	1.981396	72	3	Angola
12 19 2	AO5	12	1981396	2011	12	mesoendemica estavel urban	mesoendemica estavel urban	mesoendemica estavel	urban	primary	christian / protestant	three	middle	female	no		no	Yes	No	1.981396	72	3	Angola
12 20 2	AO5	12	1981396	2011	12	mesoendemica estavel urban	mesoendemica estavel urban	mesoendemica estavel	urban	primary	catholic	two	middle	male	no	three year old	yes	Yes	No	1.981396	72	3	Angola
12 21 3	AO5	12	1981396	2011	12	mesoendemica estavel urban	mesoendemica estavel urban	mesoendemica estavel	urban	primary	catholic	one	middle	male	yes		yes		Yes	1.981396	72	3	Angola
12 23 2	AO5	12	1981396	2011	12	mesoendemica estavel urban	mesoendemica estavel urban	mesoendemica estavel	urban	primary	catholic	one	middle	male	no	two year old	yes	Yes	No	1.981396	72	3	Angola
12 24 2	AO5	12	1981396	2011	12	mesoendemica estavel urban	mesoendemica estavel urban	mesoendemica estavel	urban	primary	catholic	four	middle	female	no		no	Yes	No	1.981396	72	3	Angola
12 24 2	AO5	12	1981396	2011	12	mesoendemica estavel urban	mesoendemica estavel urban	mesoendemica estavel	urban	primary	catholic	four	middle	male	no		no	Yes	No	1.981396	72	3	Angola
12 24 2	AO5	12	1981396	2011	12	mesoendemica estavel urban	mesoendemica estavel urban	mesoendemica estavel	urban	primary	catholic	four	middle	female	no		no	Yes	No	1.981396	72	3	Angola
12 26 2	AO5	12	1981396	2011	12	mesoendemica estavel urban	mesoendemica estavel urban	mesoendemica estavel	urban	primary	christian / protestant	three	middle	female	yes		no		Yes	1.981396	72	3	Angola
12 26 2	AO5	12	1981396	2011	12	mesoendemica estavel urban	mesoendemica estavel urban	mesoendemica estavel	urban	primary	christian / protestant	three	middle	female	no	three year old	no	Yes	No	1.981396	72	3	Angola
12 26 2	AO5	12	1981396	2011	12	mesoendemica estavel urban	mesoendemica estavel urban	mesoendemica estavel	urban	primary	christian / protestant	three	middle	female	no	five year old	no	Yes	No	1.981396	72	3	Angola
12 27 2	AO5	12	1981396	2011	12	mesoendemica estavel urban	mesoendemica estavel urban	mesoendemica estavel	urban	primary	catholic	one	middle	female	no		no	Yes	No	1.981396	72	3	Angola
12 27 2	AO5	12	1981396	2011	12	mesoendemica estavel urban	mesoendemica estavel urban	mesoendemica estavel	urban	primary	catholic	one	middle	female			no	Yes	No	1.981396	72	3	Angola
12 28 2	AO5	12	1981396	2011	12	mesoendemica estavel urban	mesoendemica estavel urban	mesoendemica estavel	urban	secondary	other	two	richer	male	yes		yes	No	Yes	1.981396	72	3	Angola
12 28 2	AO5	12	1981396	2011	12	mesoendemica estavel urban	mesoendemica estavel urban	mesoendemica estavel	urban	secondary	other	two	richer	male			yes	Yes	No	1.981396	72	3	Angola
12 28 2	AO5	12	1981396	2011	12	mesoendemica estavel urban	mesoendemica estavel urban	mesoendemica estavel	urban	secondary	other	two	richer	male	no		yes	Yes	No	1.981396	72	3	Angola
12 29 2	AO5	12	1981396	2011	12	mesoendemica estavel urban	mesoendemica estavel urban	mesoendemica estavel	urban	secondary	catholic	one	richer	female	no	two year old	no	Yes	No	1.981396	72	3	Angola
12 30 3	AO5	12	1981396	2011	12	mesoendemica estavel urban	mesoendemica estavel urban	mesoendemica estavel	urban	primary	catholic	four	middle	female	no		yes	Yes	No	1.981396	72	3	Angola
12 30 4	AO5	12	1981396	2011	12	mesoendemica estavel urban	mesoendemica estavel urban	mesoendemica estavel	urban	primary	catholic	four	middle	female	no		yes	Yes	No	1.981396	72	3	Angola
12 32 3	AO5	12	1981396	2011	12	mesoendemica estavel urban	mesoendemica estavel urban	mesoendemica estavel	urban	no education	catholic	two	middle	male	no		no	Yes	No	1.981396	72	3	Angola
12 32 3	AO5	12	1981396	2011	12	mesoendemica estavel urban	mesoendemica estavel urban	mesoendemica estavel	urban	no education	catholic	two	middle	female	no		no	Yes	No	1.981396	72	3	Angola
12 34 4	AO5	12	1981396	2011	12	mesoendemica estavel urban	mesoendemica estavel urban	mesoendemica estavel	urban	primary	catholic	two	middle	female	yes		yes	Yes	Yes	1.981396	72	3	Angola
12 34 4	AO5	12	1981396	2011	12	mesoendemica estavel urban	mesoendemica estavel urban	mesoendemica estavel	urban	primary	catholic	two	middle	male	no		yes	Yes	No	1.981396	72	3	Angola
12 35 2	AO5	12	1981396	2011	12	mesoendemica estavel urban	mesoendemica estavel urban	mesoendemica estavel	urban	primary	catholic	three	middle	female	no	two year old	yes	Yes	No	1.981396	72	3	Angola
12 35 2	AO5	12	1981396	2011	12	mesoendemica estavel urban	mesoendemica estavel urban	mesoendemica estavel	urban	primary	catholic	three	middle	female	no	four year old	yes	Yes	No	1.981396	72	3	Angola
13 1 2	AO5	13	1680956	2011	13	mesoendemica estavel rural	mesoendemica estavel rural	mesoendemica estavel	rural	primary	catholic	three	middle	female	no	two year old	no	Yes	No	1.680956	73	4	Angola
13 1 2	AO5	13	1680956	2011	13	mesoendemica estavel rural	mesoendemica estavel rural	mesoendemica estavel	rural	primary	catholic	three	middle	female	no	four year old	no	Yes	No	1.680956	73	4	Angola
13 2 1	AO5	13	1680956	2011	13	mesoendemica estavel rural	mesoendemica estavel rural	mesoendemica estavel	rural	primary	catholic	one	middle	male			yes	Yes	No	1.680956	73	4	Angola
13 3 2	AO5	13	1680956	2011	13	mesoendemica estavel rural	mesoendemica estavel rural	mesoendemica estavel	rural	primary	christian / protestant	one	middle	female	yes		no		Yes	1.680956	73	4	Angola
13 5 2	AO5	13	1680956	2011	13	mesoendemica estavel rural	mesoendemica estavel rural	mesoendemica estavel	rural	primary	catholic	one	middle	female	no		yes	Yes	No	1.680956	73	4	Angola
13 6 2	AO5	13	1680956	2011	13	mesoendemica estavel rural	mesoendemica estavel rural	mesoendemica estavel	rural	primary	catholic	one	middle	female	yes		yes		Yes	1.680956	73	4	Angola
13 7 2	AO5	13	1680956	2011	13	mesoendemica estavel rural	mesoendemica estavel rural	mesoendemica estavel	rural	no education	catholic	two	poorer	male	no	one year old	yes	Yes	No	1.680956	73	4	Angola
13 7 2	AO5	13	1680956	2011	13	mesoendemica estavel rural	mesoendemica estavel rural	mesoendemica estavel	rural	no education	catholic	two	poorer	female	no	three year old	yes	Yes	No	1.680956	73	4	Angola
13 8 2	AO5	13	1680956	2011	13	mesoendemica estavel rural	mesoendemica estavel rural	mesoendemica estavel	rural	primary	catholic	two	middle	female	no		yes	Yes	No	1.680956	73	4	Angola
13 8 2	AO5	13	1680956	2011	13	mesoendemica estavel rural	mesoendemica estavel rural	mesoendemica estavel	rural	primary	catholic	two	middle	male	no		yes	Yes	No	1.680956	73	4	Angola
13 9 2	AO5	13	1680956	2011	13	mesoendemica estavel rural	mesoendemica estavel rural	mesoendemica estavel	rural	no education	christian / protestant	one	middle	female	yes		yes	Yes	Yes	1.680956	73	4	Angola
13 10 2	AO5	13	1680956	2011	13	mesoendemica estavel rural	mesoendemica estavel rural	mesoendemica estavel	rural	primary	christian / protestant	two	poorer	female	yes	two year old	yes	Yes	Yes	1.680956	73	4	Angola
13 10 2	AO5	13	1680956	2011	13	mesoendemica estavel rural	mesoendemica estavel rural	mesoendemica estavel	rural	primary	christian / protestant	two	poorer	female	no	five year old	yes	Yes	No	1.680956	73	4	Angola
13 11 2	AO5	13	1680956	2011	13	mesoendemica estavel rural	mesoendemica estavel rural	mesoendemica estavel	rural	primary	catholic	two	middle	male	no		yes	Yes	No	1.680956	73	4	Angola
13 11 2	AO5	13	1680956	2011	13	mesoendemica estavel rural	mesoendemica estavel rural	mesoendemica estavel	rural	primary	catholic	two	middle	male	yes		yes	Yes	Yes	1.680956	73	4	Angola
13 12 2	AO5	13	1680956	2011	13	mesoendemica estavel rural	mesoendemica estavel rural	mesoendemica estavel	rural	no education	catholic	one	middle	female			yes	Yes	No	1.680956	73	4	Angola
13 12 4	AO5	13	1680956	2011	13	mesoendemica estavel rural	mesoendemica estavel rural	mesoendemica estavel	rural	primary	christian / protestant	one	middle	male	no		yes	Yes	No	1.680956	73	4	Angola
13 13 2	AO5	13	1680956	2011	13	mesoendemica estavel rural	mesoendemica estavel rural	mesoendemica estavel	rural	primary	catholic	two	richer	male	no	two year old	yes	Yes	No	1.680956	73	4	Angola
13 13 2	AO5	13	1680956	2011	13	mesoendemica estavel rural	mesoendemica estavel rural	mesoendemica estavel	rural	primary	catholic	two	richer	female	no	five year old	yes	Yes	No	1.680956	73	4	Angola
13 14 1	AO5	13	1680956	2011	13	mesoendemica estavel rural	mesoendemica estavel rural	mesoendemica estavel	rural	primary	catholic	two	middle	male	no		no	Yes	No	1.680956	73	4	Angola
13 14 1	AO5	13	1680956	2011	13	mesoendemica estavel rural	mesoendemica estavel rural	mesoendemica estavel	rural	primary	catholic	two	middle	female	no		no	Yes	No	1.680956	73	4	Angola
13 16 1	AO5	13	1680956	2011	13	mesoendemica estavel rural	mesoendemica estavel rural	mesoendemica estavel	rural	primary	catholic	one	middle	male	no		yes	Yes	No	1.680956	73	4	Angola
13 17 1	AO5	13	1680956	2011	13	mesoendemica estavel rural	mesoendemica estavel rural	mesoendemica estavel	rural	primary	catholic	two	middle	male	yes	three year old	yes	Yes	Yes	1.680956	73	4	Angola
13 17 1	AO5	13	1680956	2011	13	mesoendemica estavel rural	mesoendemica estavel rural	mesoendemica estavel	rural	primary	catholic	two	middle	male	no	five year old	yes	Yes	No	1.680956	73	4	Angola
13 19 2	AO5	13	1680956	2011	13	mesoendemica estavel rural	mesoendemica estavel rural	mesoendemica estavel	rural	primary	catholic	two	middle	male	no		no	Yes	No	1.680956	73	4	Angola
13 20 2	AO5	13	1680956	2011	13	mesoendemica estavel rural	mesoendemica estavel rural	mesoendemica estavel	rural	primary	christian / protestant	three	middle	male	yes		yes			1.680956	73	4	Angola
13 20 2	AO5	13	1680956	2011	13	mesoendemica estavel rural	mesoendemica estavel rural	mesoendemica estavel	rural	primary	christian / protestant	three	middle	male	no	two year old	yes	Yes	No	1.680956	73	4	Angola
13 20 2	AO5	13	1680956	2011	13	mesoendemica estavel rural	mesoendemica estavel rural	mesoendemica estavel	rural	primary	christian / protestant	three	middle	male	no	four year old	yes	Yes	No	1.680956	73	4	Angola
13 21 1	AO5	13	1680956	2011	13	mesoendemica estavel rural	mesoendemica estavel rural	mesoendemica estavel	rural	primary	christian / protestant	one	middle	female	yes		no		Yes	1.680956	73	4	Angola
13 22 2	AO5	13	1680956	2011	13	mesoendemica estavel rural	mesoendemica estavel rural	mesoendemica estavel	rural	no education	catholic	one	middle	male	no		no	Yes	No	1.680956	73	4	Angola
13 23 1	AO5	13	1680956	2011	13	mesoendemica estavel rural	mesoendemica estavel rural	mesoendemica estavel	rural	primary	christian / protestant	three	middle	male	no	two year old	yes	Yes	No	1.680956	73	4	Angola
13 23 1	AO5	13	1680956	2011	13	mesoendemica estavel rural	mesoendemica estavel rural	mesoendemica estavel	rural	primary	christian / protestant	three	middle	female	yes	four year old	yes		Yes	1.680956	73	4	Angola
13 23 5	AO5	13	1680956	2011	13	mesoendemica estavel rural	mesoendemica estavel rural	mesoendemica estavel	rural	primary	christian / protestant	three	middle	male	no	two year old	yes	Yes	No	1.680956	73	4	Angola
13 24 1	AO5	13	1680956	2011	13	mesoendemica estavel rural	mesoendemica estavel rural	mesoendemica estavel	rural	primary	christian / protestant	one	middle	female	yes		yes		Yes	1.680956	73	4	Angola
13 25 2	AO5	13	1680956	2011	13	mesoendemica estavel rural	mesoendemica estavel rural	mesoendemica estavel	rural	primary	christian / protestant	one	middle	female	no		yes	Yes	No	1.680956	73	4	Angola
13 26 2	AO5	13	1680956	2011	13	mesoendemica estavel rural	mesoendemica estavel rural	mesoendemica estavel	rural	no education	catholic	one	poorer	female	yes	three year old	yes	Yes	Yes	1.680956	73	4	Angola
13 27 2	AO5	13	1680956	2011	13	mesoendemica estavel rural	mesoendemica estavel rural	mesoendemica estavel	rural	primary	catholic	one	middle	male	no		yes	Yes	No	1.680956	73	4	Angola
13 28 2	AO5	13	1680956	2011	13	mesoendemica estavel rural	mesoendemica estavel rural	mesoendemica estavel	rural	primary	no religion	one	middle	female	no		yes	Yes	No	1.680956	73	4	Angola
13 29 2	AO5	13	1680956	2011	13	mesoendemica estavel rural	mesoendemica estavel rural	mesoendemica estavel	rural	no education	catholic	two	middle	male	no	three year old	yes	Yes	No	1.680956	73	4	Angola
13 29 2	AO5	13	1680956	2011	13	mesoendemica estavel rural	mesoendemica estavel rural	mesoendemica estavel	rural	no education	catholic	two	middle	male	no	five year old	yes	Yes	No	1.680956	73	4	Angola
13 30 2	AO5	13	1680956	2011	13	mesoendemica estavel rural	mesoendemica estavel rural	mesoendemica estavel	rural	primary	no religion	one	middle	male	no		yes	Yes	No	1.680956	73	4	Angola
13 31 2	AO5	13	1680956	2011	13	mesoendemica estavel rural	mesoendemica estavel rural	mesoendemica estavel	rural	primary	christian / protestant	one	middle	male	no		yes	Yes	No	1.680956	73	4	Angola
13 32 2	AO5	13	1680956	2011	13	mesoendemica estavel rural	mesoendemica estavel rural	mesoendemica estavel	rural	primary	christian / protestant	two	richer	male	no		yes	Yes	No	1.680956	73	4	Angola
13 33 1	AO5	13	1680956	2011	13	mesoendemica estavel rural	mesoendemica estavel rural	mesoendemica estavel	rural	primary	catholic	two	middle	male	no	two year old		Yes	No	1.680956	73	4	Angola
13 33 1	AO5	13	1680956	2011	13	mesoendemica estavel rural	mesoendemica estavel rural	mesoendemica estavel	rural	primary	catholic	two	middle	male	no	five year old		Yes	No	1.680956	73	4	Angola
13 34 1	AO5	13	1680956	2011	13	mesoendemica estavel rural	mesoendemica estavel rural	mesoendemica estavel	rural	primary	catholic	one	middle	male	yes		no		Yes	1.680956	73	4	Angola
13 36 1	AO5	13	1680956	2011	13	mesoendemica estavel rural	mesoendemica estavel rural	mesoendemica estavel	rural	no education	catholic	three	middle	male	no		yes	Yes	No	1.680956	73	4	Angola
13 36 1	AO5	13	1680956	2011	13	mesoendemica estavel rural	mesoendemica estavel rural	mesoendemica estavel	rural	no education	catholic	three	middle	female	no	three year old	yes	Yes	No	1.680956	73	4	Angola
14 1 1	AO5	14	1680956	2011	14	mesoendemica estavel rural	mesoendemica estavel rural	mesoendemica estavel	rural	primary	catholic	two	richer	male	no	three year old	no	Yes	No	1.680956	74	4	Angola
14 2 2	AO5	14	1680956	2011	14	mesoendemica estavel rural	mesoendemica estavel rural	mesoendemica estavel	rural	primary	christian / protestant	two	middle	male	no		no	Yes	No	1.680956	74	4	Angola
14 2 2	AO5	14	1680956	2011	14	mesoendemica estavel rural	mesoendemica estavel rural	mesoendemica estavel	rural	primary	christian / protestant	two	middle	female	no		no	Yes	No	1.680956	74	4	Angola
14 3 1	AO5	14	1680956	2011	14	mesoendemica estavel rural	mesoendemica estavel rural	mesoendemica estavel	rural	primary	catholic	one	richest	female	no		no	Yes	No	1.680956	74	4	Angola
14 4 2	AO5	14	1680956	2011	14	mesoendemica estavel rural	mesoendemica estavel rural	mesoendemica estavel	rural	primary	catholic	two	middle	female	no	four year old	yes	Yes	No	1.680956	74	4	Angola
14 4 2	AO5	14	1680956	2011	14	mesoendemica estavel rural	mesoendemica estavel rural	mesoendemica estavel	rural	primary	catholic	two	middle	female	no	five year old	yes	Yes	No	1.680956	74	4	Angola
14 5 2	AO5	14	1680956	2011	14	mesoendemica estavel rural	mesoendemica estavel rural	mesoendemica estavel	rural	no education	christian / protestant	one	middle	female	no		no	Yes	No	1.680956	74	4	Angola
14 6 1	AO5	14	1680956	2011	14	mesoendemica estavel rural	mesoendemica estavel rural	mesoendemica estavel	rural	primary	christian / protestant	one	richest	male	no		no	Yes	No	1.680956	74	4	Angola
14 7 3	AO5	14	1680956	2011	14	mesoendemica estavel rural	mesoendemica estavel rural	mesoendemica estavel	rural	primary	christian / protestant	one	middle	female			yes	Yes	No	1.680956	74	4	Angola
14 7 5	AO5	14	1680956	2011	14	mesoendemica estavel rural	mesoendemica estavel rural	mesoendemica estavel	rural	primary	christian / protestant	one	middle	female	yes	two year old	yes		Yes	1.680956	74	4	Angola
14 8 2	AO5	14	1680956	2011	14	mesoendemica estavel rural	mesoendemica estavel rural	mesoendemica estavel	rural	primary	christian / protestant	two	middle	male	no		yes	Yes	No	1.680956	74	4	Angola
14 8 2	AO5	14	1680956	2011	14	mesoendemica estavel rural	mesoendemica estavel rural	mesoendemica estavel	rural	primary	christian / protestant	two	middle	female	yes		yes		Yes	1.680956	74	4	Angola
14 9 2	AO5	14	1680956	2011	14	mesoendemica estavel rural	mesoendemica estavel rural	mesoendemica estavel	rural	primary	catholic	two	middle	male	no		yes	Yes	No	1.680956	74	4	Angola
14 9 2	AO5	14	1680956	2011	14	mesoendemica estavel rural	mesoendemica estavel rural	mesoendemica estavel	rural	primary	catholic	two	middle	female	no		yes	Yes	No	1.680956	74	4	Angola
14 10 4	AO5	14	1680956	2011	14	mesoendemica estavel rural	mesoendemica estavel rural	mesoendemica estavel	rural	primary	catholic	three	middle	male	no	three year old	no	Yes	No	1.680956	74	4	Angola
14 10 5	AO5	14	1680956	2011	14	mesoendemica estavel rural	mesoendemica estavel rural	mesoendemica estavel	rural	primary	catholic	three	middle	female	no		yes	Yes	No	1.680956	74	4	Angola
14 11 4	AO5	14	1680956	2011	14	mesoendemica estavel rural	mesoendemica estavel rural	mesoendemica estavel	rural	primary	catholic	one	poorer	male	no		yes	Yes	No	1.680956	74	4	Angola
14 13 2	AO5	14	1680956	2011	14	mesoendemica estavel rural	mesoendemica estavel rural	mesoendemica estavel	rural	primary	catholic	one	richer	male	no	five year old	yes	Yes	No	1.680956	74	4	Angola
14 14 2	AO5	14	1680956	2011	14	mesoendemica estavel rural	mesoendemica estavel rural	mesoendemica estavel	rural	primary	christian / protestant	one	richer	female	no		yes	Yes	No	1.680956	74	4	Angola
14 14 2	AO5	14	1680956	2011	14	mesoendemica estavel rural	mesoendemica estavel rural	mesoendemica estavel	rural	primary	christian / protestant	one	richer	male			yes	Yes	No	1.680956	74	4	Angola
14 15 2	AO5	14	1680956	2011	14	mesoendemica estavel rural	mesoendemica estavel rural	mesoendemica estavel	rural	primary	catholic	two	middle	female	no		yes	Yes	No	1.680956	74	4	Angola
14 15 2	AO5	14	1680956	2011	14	mesoendemica estavel rural	mesoendemica estavel rural	mesoendemica estavel	rural	primary	catholic	two	middle	female	no		yes	Yes	No	1.680956	74	4	Angola
14 16 2	AO5	14	1680956	2011	14	mesoendemica estavel rural	mesoendemica estavel rural	mesoendemica estavel	rural	no education	catholic	one	middle	female	yes		yes	Yes	Yes	1.680956	74	4	Angola
14 17 2	AO5	14	1680956	2011	14	mesoendemica estavel rural	mesoendemica estavel rural	mesoendemica estavel	rural	primary	catholic	one	middle	male	yes	two year old	yes	Yes	Yes	1.680956	74	4	Angola
14 18 2	AO5	14	1680956	2011	14	mesoendemica estavel rural	mesoendemica estavel rural	mesoendemica estavel	rural	primary	catholic	two	richer	male	no		yes	Yes	No	1.680956	74	4	Angola
14 18 2	AO5	14	1680956	2011	14	mesoendemica estavel rural	mesoendemica estavel rural	mesoendemica estavel	rural	primary	catholic	two	richer	female	no		yes	Yes	No	1.680956	74	4	Angola
14 20 1	AO5	14	1680956	2011	14	mesoendemica estavel rural	mesoendemica estavel rural	mesoendemica estavel	rural	primary	christian / protestant	two	richer	female	yes	three year old	yes		Yes	1.680956	74	4	Angola
14 20 1	AO5	14	1680956	2011	14	mesoendemica estavel rural	mesoendemica estavel rural	mesoendemica estavel	rural	primary	christian / protestant	two	richer	male	no	four year old	yes	Yes	No	1.680956	74	4	Angola
14 22 2	AO5	14	1680956	2011	14	mesoendemica estavel rural	mesoendemica estavel rural	mesoendemica estavel	rural	primary	christian / protestant	two	richer	male	yes		no			1.680956	74	4	Angola
14 22 2	AO5	14	1680956	2011	14	mesoendemica estavel rural	mesoendemica estavel rural	mesoendemica estavel	rural	primary	christian / protestant	two	richer	male	no		no	Yes	No	1.680956	74	4	Angola
14 23 2	AO5	14	1680956	2011	14	mesoendemica estavel rural	mesoendemica estavel rural	mesoendemica estavel	rural	primary	catholic	four	richer	male	no			Yes	No	1.680956	74	4	Angola
14 23 2	AO5	14	1680956	2011	14	mesoendemica estavel rural	mesoendemica estavel rural	mesoendemica estavel	rural	primary	catholic	four	richer	female	no	three year old		Yes	No	1.680956	74	4	Angola
14 23 5	AO5	14	1680956	2011	14	mesoendemica estavel rural	mesoendemica estavel rural	mesoendemica estavel	rural	secondary	christian / protestant	four	richer	female	no	four year old	yes	Yes	No	1.680956	74	4	Angola
14 24 2	AO5	14	1680956	2011	14	mesoendemica estavel rural	mesoendemica estavel rural	mesoendemica estavel	rural	secondary	christian / protestant	two	richest	male	yes		yes	Yes	Yes	1.680956	74	4	Angola
14 24 6	AO5	14	1680956	2011	14	mesoendemica estavel rural	mesoendemica estavel rural	mesoendemica estavel	rural	secondary	no religion	two	richest	female	no		no	Yes	No	1.680956	74	4	Angola
14 25 2	AO5	14	1680956	2011	14	mesoendemica estavel rural	mesoendemica estavel rural	mesoendemica estavel	rural	primary	catholic	one	middle	male	no		yes	Yes	No	1.680956	74	4	Angola
14 26 2	AO5	14	1680956	2011	14	mesoendemica estavel rural	mesoendemica estavel rural	mesoendemica estavel	rural	primary	christian / protestant	three	richer	female	no	two year old	no	Yes	No	1.680956	74	4	Angola
14 26 2	AO5	14	1680956	2011	14	mesoendemica estavel rural	mesoendemica estavel rural	mesoendemica estavel	rural	primary	christian / protestant	three	richer	male	no	five year old	no	Yes	No	1.680956	74	4	Angola
14 26 3	AO5	14	1680956	2011	14	mesoendemica estavel rural	mesoendemica estavel rural	mesoendemica estavel	rural	primary	christian / protestant	three	richer	female	no	three year old	no	Yes	No	1.680956	74	4	Angola
14 28 1	AO5	14	1680956	2011	14	mesoendemica estavel rural	mesoendemica estavel rural	mesoendemica estavel	rural	primary	christian / protestant	one	middle	male	yes		yes	Yes	Yes	1.680956	74	4	Angola
14 29 2	AO5	14	1680956	2011	14	mesoendemica estavel rural	mesoendemica estavel rural	mesoendemica estavel	rural	primary	christian / protestant	three	middle	female	no	two year old	no	Yes	No	1.680956	74	4	Angola
14 29 2	AO5	14	1680956	2011	14	mesoendemica estavel rural	mesoendemica estavel rural	mesoendemica estavel	rural	primary	christian / protestant	three	middle	male	yes	four year old	no		Yes	1.680956	74	4	Angola
14 29 3	AO5	14	1680956	2011	14	mesoendemica estavel rural	mesoendemica estavel rural	mesoendemica estavel	rural	primary	catholic	three	middle	male	no	three year old	no	Yes	No	1.680956	74	4	Angola
14 30 1	AO5	14	1680956	2011	14	mesoendemica estavel rural	mesoendemica estavel rural	mesoendemica estavel	rural	no education	christian / protestant	one	middle	female	no		no	Yes	No	1.680956	74	4	Angola
14 31 2	AO5	14	1680956	2011	14	mesoendemica estavel rural	mesoendemica estavel rural	mesoendemica estavel	rural	primary	no religion	one	middle	female	no		yes	Yes	No	1.680956	74	4	Angola
14 32 2	AO5	14	1680956	2011	14	mesoendemica estavel rural	mesoendemica estavel rural	mesoendemica estavel	rural	primary	catholic	three	middle	female	no		yes	Yes	No	1.680956	74	4	Angola
14 32 2	AO5	14	1680956	2011	14	mesoendemica estavel rural	mesoendemica estavel rural	mesoendemica estavel	rural	primary	catholic	three	middle	female	no		yes	Yes	No	1.680956	74	4	Angola
14 33 2	AO5	14	1680956	2011	14	mesoendemica estavel rural	mesoendemica estavel rural	mesoendemica estavel	rural	no education	catholic	one	richer	male	no	four year old	yes	Yes	No	1.680956	74	4	Angola
14 34 2	AO5	14	1680956	2011	14	mesoendemica estavel rural	mesoendemica estavel rural	mesoendemica estavel	rural	primary	catholic	three	richer	female	yes		yes	Yes	Yes	1.680956	74	4	Angola
14 34 2	AO5	14	1680956	2011	14	mesoendemica estavel rural	mesoendemica estavel rural	mesoendemica estavel	rural	primary	catholic	three	richer	female	no		yes	Yes	No	1.680956	74	4	Angola
14 35 2	AO5	14	1680956	2011	14	mesoendemica estavel rural	mesoendemica estavel rural	mesoendemica estavel	rural	no education	catholic	one	richer	female	no		yes	Yes	No	1.680956	74	4	Angola
14 36 2	AO5	14	1680956	2011	14	mesoendemica estavel rural	mesoendemica estavel rural	mesoendemica estavel	rural	primary	catholic	one	richer	female	no	three year old	yes	Yes	No	1.680956	74	4	Angola
14 37 1	AO5	14	1680956	2011	14	mesoendemica estavel rural	mesoendemica estavel rural	mesoendemica estavel	rural	primary	christian / protestant	two	richer	female	yes		yes	Yes	Yes	1.680956	74	4	Angola
14 37 1	AO5	14	1680956	2011	14	mesoendemica estavel rural	mesoendemica estavel rural	mesoendemica estavel	rural	primary	christian / protestant	two	richer	male	no		yes	Yes	No	1.680956	74	4	Angola
15 1 2	AO5	15	1680956	2011	15	mesoendemica estavel rural	mesoendemica estavel rural	mesoendemica estavel	rural	primary	other	two	poorer	female	yes	three year old	no			1.680956	75	4	Angola
15 2 2	AO5	15	1680956	2011	15	mesoendemica estavel rural	mesoendemica estavel rural	mesoendemica estavel	rural	primary	other	one	poorer	male	no		no	Yes	No	1.680956	75	4	Angola
15 3 2	AO5	15	1680956	2011	15	mesoendemica estavel rural	mesoendemica estavel rural	mesoendemica estavel	rural	no education	christian / protestant	one	middle	female	yes		no		Yes	1.680956	75	4	Angola
15 4 1	AO5	15	1680956	2011	15	mesoendemica estavel rural	mesoendemica estavel rural	mesoendemica estavel	rural	primary	christian / protestant	one	poorer	male			no	Yes	No	1.680956	75	4	Angola
15 4 1	AO5	15	1680956	2011	15	mesoendemica estavel rural	mesoendemica estavel rural	mesoendemica estavel	rural	primary	christian / protestant	one	poorer	female	no	four year old	no	Yes	No	1.680956	75	4	Angola
15 7 2	AO5	15	1680956	2011	15	mesoendemica estavel rural	mesoendemica estavel rural	mesoendemica estavel	rural	primary	christian / protestant	one	middle	male	yes	two year old	no			1.680956	75	4	Angola
15 10 2	AO5	15	1680956	2011	15	mesoendemica estavel rural	mesoendemica estavel rural	mesoendemica estavel	rural	primary	christian / protestant	three	richer	female	no		no	Yes	No	1.680956	75	4	Angola
15 10 2	AO5	15	1680956	2011	15	mesoendemica estavel rural	mesoendemica estavel rural	mesoendemica estavel	rural	primary	christian / protestant	three	richer	male	no	three year old	no	Yes	No	1.680956	75	4	Angola
15 11 3	AO5	15	1680956	2011	15	mesoendemica estavel rural	mesoendemica estavel rural	mesoendemica estavel	rural	primary	catholic	two	richer	female	no		no	Yes	No	1.680956	75	4	Angola
15 11 3	AO5	15	1680956	2011	15	mesoendemica estavel rural	mesoendemica estavel rural	mesoendemica estavel	rural	primary	catholic	two	richer	male	no		no	Yes	No	1.680956	75	4	Angola
15 13 2	AO5	15	1680956	2011	15	mesoendemica estavel rural	mesoendemica estavel rural	mesoendemica estavel	rural	primary	christian / protestant	one	poorer	male	yes	five year old	yes			1.680956	75	4	Angola
15 15 2	AO5	15	1680956	2011	15	mesoendemica estavel rural	mesoendemica estavel rural	mesoendemica estavel	rural	primary	christian / protestant	two	poorer	female	no		yes	Yes	No	1.680956	75	4	Angola
15 15 2	AO5	15	1680956	2011	15	mesoendemica estavel rural	mesoendemica estavel rural	mesoendemica estavel	rural	primary	christian / protestant	two	poorer	male	no		yes	Yes	No	1.680956	75	4	Angola
15 16 2	AO5	15	1680956	2011	15	mesoendemica estavel rural	mesoendemica estavel rural	mesoendemica estavel	rural	primary	christian / protestant	two	poorer	male	no		yes	Yes	No	1.680956	75	4	Angola
15 16 2	AO5	15	1680956	2011	15	mesoendemica estavel rural	mesoendemica estavel rural	mesoendemica estavel	rural	primary	christian / protestant	two	poorer	male	no		yes	Yes	No	1.680956	75	4	Angola
15 17 2	AO5	15	1680956	2011	15	mesoendemica estavel rural	mesoendemica estavel rural	mesoendemica estavel	rural	no education	christian / protestant	one	middle	female	yes	two year old	no			1.680956	75	4	Angola
15 18 1	AO5	15	1680956	2011	15	mesoendemica estavel rural	mesoendemica estavel rural	mesoendemica estavel	rural	primary	christian / protestant	one	middle	female	yes		no			1.680956	75	4	Angola
15 19 3	AO5	15	1680956	2011	15	mesoendemica estavel rural	mesoendemica estavel rural	mesoendemica estavel	rural	primary	christian / protestant	one	middle	female	no		yes	Yes	No	1.680956	75	4	Angola
15 20 2	AO5	15	1680956	2011	15	mesoendemica estavel rural	mesoendemica estavel rural	mesoendemica estavel	rural	primary	other	two	middle	female	no	two year old	no	Yes	No	1.680956	75	4	Angola
15 20 2	AO5	15	1680956	2011	15	mesoendemica estavel rural	mesoendemica estavel rural	mesoendemica estavel	rural	primary	other	two	middle	male	no	five year old	no	Yes	No	1.680956	75	4	Angola
15 21 2	AO5	15	1680956	2011	15	mesoendemica estavel rural	mesoendemica estavel rural	mesoendemica estavel	rural	primary	catholic	two	middle	female	no		no	Yes	No	1.680956	75	4	Angola
15 22 2	AO5	15	1680956	2011	15	mesoendemica estavel rural	mesoendemica estavel rural	mesoendemica estavel	rural	primary	christian / protestant	one	middle	male	no		no	Yes	No	1.680956	75	4	Angola
15 23 2	AO5	15	1680956	2011	15	mesoendemica estavel rural	mesoendemica estavel rural	mesoendemica estavel	rural	primary	other	two	middle	male	no	four year old	no	Yes	No	1.680956	75	4	Angola
15 25 2	AO5	15	1680956	2011	15	mesoendemica estavel rural	mesoendemica estavel rural	mesoendemica estavel	rural	primary	christian / protestant	one	poorer	male	yes		yes		Yes	1.680956	75	4	Angola
15 26 4	AO5	15	1680956	2011	15	mesoendemica estavel rural	mesoendemica estavel rural	mesoendemica estavel	rural	primary	christian / protestant	two	middle	male	no	two year old	no	Yes	No	1.680956	75	4	Angola
15 26 4	AO5	15	1680956	2011	15	mesoendemica estavel rural	mesoendemica estavel rural	mesoendemica estavel	rural	primary	christian / protestant	two	middle	female	no	five year old	no	Yes	No	1.680956	75	4	Angola
15 28 2	AO5	15	1680956	2011	15	mesoendemica estavel rural	mesoendemica estavel rural	mesoendemica estavel	rural	no education	catholic	two	middle	male	yes		no			1.680956	75	4	Angola
15 29 1	AO5	15	1680956	2011	15	mesoendemica estavel rural	mesoendemica estavel rural	mesoendemica estavel	rural	primary	christian / protestant	one	poorer	male	no	one year old	no	Yes	No	1.680956	75	4	Angola
15 32 1	AO5	15	1680956	2011	15	mesoendemica estavel rural	mesoendemica estavel rural	mesoendemica estavel	rural	primary	christian / protestant	one	middle	male	no		yes	Yes	No	1.680956	75	4	Angola
15 33 2	AO5	15	1680956	2011	15	mesoendemica estavel rural	mesoendemica estavel rural	mesoendemica estavel	rural	primary	christian / protestant	one	poorer	male	no	five year old	yes	Yes	No	1.680956	75	4	Angola
15 34 2	AO5	15	1680956	2011	15	mesoendemica estavel rural	mesoendemica estavel rural	mesoendemica estavel	rural	primary	catholic	one	middle	male	yes		yes	Yes	Yes	1.680956	75	4	Angola
15 35 2	AO5	15	1680956	2011	15	mesoendemica estavel rural	mesoendemica estavel rural	mesoendemica estavel	rural	primary	christian / protestant	two	middle	female	no		yes	Yes	No	1.680956	75	4	Angola
15 35 3	AO5	15	1680956	2011	15	mesoendemica estavel rural	mesoendemica estavel rural	mesoendemica estavel	rural	primary	christian / protestant	two	middle	female	yes		yes	Yes	Yes	1.680956	75	4	Angola
15 37 2	AO5	15	1680956	2011	15	mesoendemica estavel rural	mesoendemica estavel rural	mesoendemica estavel	rural	primary	catholic	three	middle	female	no		yes	Yes	No	1.680956	75	4	Angola
15 37 3	AO5	15	1680956	2011	15	mesoendemica estavel rural	mesoendemica estavel rural	mesoendemica estavel	rural	primary	christian / protestant	three	middle	female	no		yes	Yes	No	1.680956	75	4	Angola
16 1 2	AO5	16	1680956	2011	16	mesoendemica estavel rural	mesoendemica estavel rural	mesoendemica estavel	rural	primary	catholic	two	middle	female	no	two year old	yes	Yes	No	1.680956	76	4	Angola
16 1 2	AO5	16	1680956	2011	16	mesoendemica estavel rural	mesoendemica estavel rural	mesoendemica estavel	rural	primary	catholic	two	middle	male	no	four year old	yes	Yes	No	1.680956	76	4	Angola
16 2 2	AO5	16	1680956	2011	16	mesoendemica estavel rural	mesoendemica estavel rural	mesoendemica estavel	rural	primary	catholic	one	poorer	female	no		yes	Yes	No	1.680956	76	4	Angola
16 3 2	AO5	16	1680956	2011	16	mesoendemica estavel rural	mesoendemica estavel rural	mesoendemica estavel	rural	primary	christian / protestant	three	richer	female	yes		yes			1.680956	76	4	Angola
16 3 2	AO5	16	1680956	2011	16	mesoendemica estavel rural	mesoendemica estavel rural	mesoendemica estavel	rural	primary	christian / protestant	three	richer	female	yes		yes			1.680956	76	4	Angola
16 3 2	AO5	16	1680956	2011	16	mesoendemica estavel rural	mesoendemica estavel rural	mesoendemica estavel	rural	primary	christian / protestant	three	richer	male	yes		yes			1.680956	76	4	Angola
16 4 2	AO5	16	1680956	2011	16	mesoendemica estavel rural	mesoendemica estavel rural	mesoendemica estavel	rural	primary	catholic	one	middle	female	yes	one year old	yes	Yes	Yes	1.680956	76	4	Angola
16 5 2	AO5	16	1680956	2011	16	mesoendemica estavel rural	mesoendemica estavel rural	mesoendemica estavel	rural	primary	catholic	two	middle	female	no		yes	Yes	No	1.680956	76	4	Angola
16 5 2	AO5	16	1680956	2011	16	mesoendemica estavel rural	mesoendemica estavel rural	mesoendemica estavel	rural	primary	catholic	two	middle	male	no		yes	Yes	No	1.680956	76	4	Angola
16 6 4	AO5	16	1680956	2011	16	mesoendemica estavel rural	mesoendemica estavel rural	mesoendemica estavel	rural	primary	christian / protestant	two	middle	female	no		yes	Yes	No	1.680956	76	4	Angola
16 6 4	AO5	16	1680956	2011	16	mesoendemica estavel rural	mesoendemica estavel rural	mesoendemica estavel	rural	primary	christian / protestant	two	middle	female	no		yes	Yes	No	1.680956	76	4	Angola
16 7 3	AO5	16	1680956	2011	16	mesoendemica estavel rural	mesoendemica estavel rural	mesoendemica estavel	rural	primary	catholic	two	middle	female	no	one year old	no	Yes	No	1.680956	76	4	Angola
16 9 2	AO5	16	1680956	2011	16	mesoendemica estavel rural	mesoendemica estavel rural	mesoendemica estavel	rural	primary	catholic	one	middle	male	yes		no			1.680956	76	4	Angola
16 10 1	AO5	16	1680956	2011	16	mesoendemica estavel rural	mesoendemica estavel rural	mesoendemica estavel	rural	primary	christian / protestant	one	middle	female	yes	two year old	no		Yes	1.680956	76	4	Angola
16 11 2	AO5	16	1680956	2011	16	mesoendemica estavel rural	mesoendemica estavel rural	mesoendemica estavel	rural	primary	christian / protestant	one	middle	male	no		yes	Yes	No	1.680956	76	4	Angola
16 12 2	AO5	16	1680956	2011	16	mesoendemica estavel rural	mesoendemica estavel rural	mesoendemica estavel	rural	primary	catholic	one	middle	female			no	Yes	No	1.680956	76	4	Angola
16 12 2	AO5	16	1680956	2011	16	mesoendemica estavel rural	mesoendemica estavel rural	mesoendemica estavel	rural	primary	catholic	one	middle	female	yes		no		Yes	1.680956	76	4	Angola
16 13 2	AO5	16	1680956	2011	16	mesoendemica estavel rural	mesoendemica estavel rural	mesoendemica estavel	rural	primary	catholic	one	richer	female	yes	two year old	yes		Yes	1.680956	76	4	Angola
16 15 1	AO5	16	1680956	2011	16	mesoendemica estavel rural	mesoendemica estavel rural	mesoendemica estavel	rural	primary	catholic	one	middle	female	no		no	Yes	No	1.680956	76	4	Angola
16 16 2	AO5	16	1680956	2011	16	mesoendemica estavel rural	mesoendemica estavel rural	mesoendemica estavel	rural	primary	catholic	four	richer	female	yes		no		Yes	1.680956	76	4	Angola
16 16 2	AO5	16	1680956	2011	16	mesoendemica estavel rural	mesoendemica estavel rural	mesoendemica estavel	rural	primary	catholic	four	richer	female	no		no	Yes	No	1.680956	76	4	Angola
16 17 2	AO5	16	1680956	2011	16	mesoendemica estavel rural	mesoendemica estavel rural	mesoendemica estavel	rural	no education	catholic	one	middle	male	yes	two year old	yes			1.680956	76	4	Angola
16 17 2	AO5	16	1680956	2011	16	mesoendemica estavel rural	mesoendemica estavel rural	mesoendemica estavel	rural	no education	catholic	one	middle	female	no		yes	Yes	No	1.680956	76	4	Angola
16 18 1	AO5	16	1680956	2011	16	mesoendemica estavel rural	mesoendemica estavel rural	mesoendemica estavel	rural	no education	catholic	one	middle	female	no		no	Yes	No	1.680956	76	4	Angola
16 19 2	AO5	16	1680956	2011	16	mesoendemica estavel rural	mesoendemica estavel rural	mesoendemica estavel	rural	secondary	catholic	one	richer	male	yes		yes	Yes	Yes	1.680956	76	4	Angola
16 20 2	AO5	16	1680956	2011	16	mesoendemica estavel rural	mesoendemica estavel rural	mesoendemica estavel	rural	primary	catholic	one	middle	female	no	four year old	yes	Yes	No	1.680956	76	4	Angola
16 21 2	AO5	16	1680956	2011	16	mesoendemica estavel rural	mesoendemica estavel rural	mesoendemica estavel	rural	secondary	christian / protestant	one	richer	male	no		yes	Yes	No	1.680956	76	4	Angola
16 22 1	AO5	16	1680956	2011	16	mesoendemica estavel rural	mesoendemica estavel rural	mesoendemica estavel	rural	primary	catholic	one	middle	female	no		yes	Yes	No	1.680956	76	4	Angola
16 23 2	AO5	16	1680956	2011	16	mesoendemica estavel rural	mesoendemica estavel rural	mesoendemica estavel	rural	primary	catholic	one	middle	male	yes	two year old	yes	Yes	Yes	1.680956	76	4	Angola
16 24 2	AO5	16	1680956	2011	16	mesoendemica estavel rural	mesoendemica estavel rural	mesoendemica estavel	rural	primary	christian / protestant	two	richer	female	no		yes	Yes	No	1.680956	76	4	Angola
16 24 2	AO5	16	1680956	2011	16	mesoendemica estavel rural	mesoendemica estavel rural	mesoendemica estavel	rural	primary	christian / protestant	two	richer	male	no		yes	Yes	No	1.680956	76	4	Angola
16 25 2	AO5	16	1680956	2011	16	mesoendemica estavel rural	mesoendemica estavel rural	mesoendemica estavel	rural	primary	christian / protestant	two	middle	female	yes		no		Yes	1.680956	76	4	Angola
16 25 2	AO5	16	1680956	2011	16	mesoendemica estavel rural	mesoendemica estavel rural	mesoendemica estavel	rural	primary	christian / protestant	two	middle	female	no		no	Yes	No	1.680956	76	4	Angola
16 26 1	AO5	16	1680956	2011	16	mesoendemica estavel rural	mesoendemica estavel rural	mesoendemica estavel	rural	primary	christian / protestant	two	richer	female	yes	two year old	yes			1.680956	76	4	Angola
16 27 2	AO5	16	1680956	2011	16	mesoendemica estavel rural	mesoendemica estavel rural	mesoendemica estavel	rural	primary	catholic	one	richer	male	no		yes	Yes	No	1.680956	76	4	Angola
16 28 2	AO5	16	1680956	2011	16	mesoendemica estavel rural	mesoendemica estavel rural	mesoendemica estavel	rural	secondary	catholic	one	richer	female	no		yes	Yes	No	1.680956	76	4	Angola
16 29 2	AO5	16	1680956	2011	16	mesoendemica estavel rural	mesoendemica estavel rural	mesoendemica estavel	rural	primary	christian / protestant	two	richer	female	no	two year old	yes	Yes	No	1.680956	76	4	Angola
16 29 2	AO5	16	1680956	2011	16	mesoendemica estavel rural	mesoendemica estavel rural	mesoendemica estavel	rural	primary	christian / protestant	two	richer	female	no	five year old	yes	Yes	No	1.680956	76	4	Angola
16 30 3	AO5	16	1680956	2011	16	mesoendemica estavel rural	mesoendemica estavel rural	mesoendemica estavel	rural	secondary	other	one	richer	female	yes		no			1.680956	76	4	Angola
16 31 2	AO5	16	1680956	2011	16	mesoendemica estavel rural	mesoendemica estavel rural	mesoendemica estavel	rural	primary	catholic	one	richer	male	no		no	Yes	No	1.680956	76	4	Angola
16 32 2	AO5	16	1680956	2011	16	mesoendemica estavel rural	mesoendemica estavel rural	mesoendemica estavel	rural	primary	christian / protestant	one	richer	female	no		no	Yes	No	1.680956	76	4	Angola
16 33 1	AO5	16	1680956	2011	16	mesoendemica estavel rural	mesoendemica estavel rural	mesoendemica estavel	rural	primary	catholic	two	middle	female	no	four year old	no	Yes	No	1.680956	76	4	Angola
16 33 2	AO5	16	1680956	2011	16	mesoendemica estavel rural	mesoendemica estavel rural	mesoendemica estavel	rural	primary	no religion	two	middle	female	no	one year old		Yes	No	1.680956	76	4	Angola
16 34 2	AO5	16	1680956	2011	16	mesoendemica estavel rural	mesoendemica estavel rural	mesoendemica estavel	rural	primary	catholic	three	middle	male	no		yes	Yes	No	1.680956	76	4	Angola
16 34 2	AO5	16	1680956	2011	16	mesoendemica estavel rural	mesoendemica estavel rural	mesoendemica estavel	rural	primary	catholic	three	middle	male	no		yes	Yes	No	1.680956	76	4	Angola
16 35 2	AO5	16	1680956	2011	16	mesoendemica estavel rural	mesoendemica estavel rural	mesoendemica estavel	rural	primary	catholic	two	richer	female	no		no	Yes	No	1.680956	76	4	Angola
16 35 2	AO5	16	1680956	2011	16	mesoendemica estavel rural	mesoendemica estavel rural	mesoendemica estavel	rural	primary	catholic	two	richer	female	yes		no		Yes	1.680956	76	4	Angola
16 36 1	AO5	16	1680956	2011	16	mesoendemica estavel rural	mesoendemica estavel rural	mesoendemica estavel	rural	primary	christian / protestant	two	richer	female	no	one year old	yes	Yes	No	1.680956	76	4	Angola
17 1 2	AO5	17	1680956	2011	17	mesoendemica estavel rural	mesoendemica estavel rural	mesoendemica estavel	rural	primary	catholic	three	poorest	female	yes	three year old	no	Yes		1.680956	77	4	Angola
17 2 2	AO5	17	1680956	2011	17	mesoendemica estavel rural	mesoendemica estavel rural	mesoendemica estavel	rural	primary	catholic	three	poorest	female	yes		yes	Yes	Yes	1.680956	77	4	Angola
17 2 2	AO5	17	1680956	2011	17	mesoendemica estavel rural	mesoendemica estavel rural	mesoendemica estavel	rural	primary	catholic	three	poorest	male	no		yes	Yes	No	1.680956	77	4	Angola
17 2 2	AO5	17	1680956	2011	17	mesoendemica estavel rural	mesoendemica estavel rural	mesoendemica estavel	rural	primary	catholic	three	poorest	male	no		yes	Yes	No	1.680956	77	4	Angola
17 3 1	AO5	17	1680956	2011	17	mesoendemica estavel rural	mesoendemica estavel rural	mesoendemica estavel	rural	no education	catholic	two	poorest	male	no		no	Yes	No	1.680956	77	4	Angola
17 4 1	AO5	17	1680956	2011	17	mesoendemica estavel rural	mesoendemica estavel rural	mesoendemica estavel	rural	no education	catholic	two	poorest	male	yes	two year old	no	Yes	Yes	1.680956	77	4	Angola
17 4 1	AO5	17	1680956	2011	17	mesoendemica estavel rural	mesoendemica estavel rural	mesoendemica estavel	rural	no education	catholic	two	poorest	female	yes	three year old	no	Yes	Yes	1.680956	77	4	Angola
17 5 2	AO5	17	1680956	2011	17	mesoendemica estavel rural	mesoendemica estavel rural	mesoendemica estavel	rural	primary	catholic	two	poorest	male	yes		yes	Yes	Yes	1.680956	77	4	Angola
17 5 2	AO5	17	1680956	2011	17	mesoendemica estavel rural	mesoendemica estavel rural	mesoendemica estavel	rural	primary	catholic	two	poorest	female	yes		yes	Yes	Yes	1.680956	77	4	Angola
17 6 2	AO5	17	1680956	2011	17	mesoendemica estavel rural	mesoendemica estavel rural	mesoendemica estavel	rural	no education	catholic	one	poorest	female	yes		no			1.680956	77	4	Angola
17 7 2	AO5	17	1680956	2011	17	mesoendemica estavel rural	mesoendemica estavel rural	mesoendemica estavel	rural	no education	catholic	three	poorest	female			yes	Yes	No	1.680956	77	4	Angola
17 7 3	AO5	17	1680956	2011	17	mesoendemica estavel rural	mesoendemica estavel rural	mesoendemica estavel	rural	primary	catholic	three	poorest	female	yes	two year old	yes	Yes	Yes	1.680956	77	4	Angola
17 7 3	AO5	17	1680956	2011	17	mesoendemica estavel rural	mesoendemica estavel rural	mesoendemica estavel	rural	primary	catholic	three	poorest	male	yes	three year old	yes	Yes	Yes	1.680956	77	4	Angola
17 7 3	AO5	17	1680956	2011	17	mesoendemica estavel rural	mesoendemica estavel rural	mesoendemica estavel	rural	primary	catholic	three	poorest	female	no	five year old	yes	Yes	No	1.680956	77	4	Angola
17 8 2	AO5	17	1680956	2011	17	mesoendemica estavel rural	mesoendemica estavel rural	mesoendemica estavel	rural	no education	catholic	one	poorer	male			yes	Yes	No	1.680956	77	4	Angola
17 8 4	AO5	17	1680956	2011	17	mesoendemica estavel rural	mesoendemica estavel rural	mesoendemica estavel	rural	primary	catholic	one	poorer	female	yes		yes	Yes	Yes	1.680956	77	4	Angola
17 9 2	AO5	17	1680956	2011	17	mesoendemica estavel rural	mesoendemica estavel rural	mesoendemica estavel	rural	primary	catholic	two	poorest	male	no		yes	Yes	No	1.680956	77	4	Angola
17 10 1	AO5	17	1680956	2011	17	mesoendemica estavel rural	mesoendemica estavel rural	mesoendemica estavel	rural	no education	catholic	three	poorest	female	yes	one year old	yes	Yes	Yes	1.680956	77	4	Angola
17 10 1	AO5	17	1680956	2011	17	mesoendemica estavel rural	mesoendemica estavel rural	mesoendemica estavel	rural	no education	catholic	three	poorest	female	no	two year old	yes	Yes	No	1.680956	77	4	Angola
17 10 1	AO5	17	1680956	2011	17	mesoendemica estavel rural	mesoendemica estavel rural	mesoendemica estavel	rural	no education	catholic	three	poorest	female	no	four year old	yes	Yes	No	1.680956	77	4	Angola
17 11 2	AO5	17	1680956	2011	17	mesoendemica estavel rural	mesoendemica estavel rural	mesoendemica estavel	rural	primary	catholic	two	poorest	male	yes		yes	Yes	Yes	1.680956	77	4	Angola
17 11 2	AO5	17	1680956	2011	17	mesoendemica estavel rural	mesoendemica estavel rural	mesoendemica estavel	rural	primary	catholic	two	poorest	male	no		yes	Yes	No	1.680956	77	4	Angola
17 12 1	AO5	17	1680956	2011	17	mesoendemica estavel rural	mesoendemica estavel rural	mesoendemica estavel	rural	primary	catholic	two	poorest	male	no		yes	Yes	No	1.680956	77	4	Angola
17 13 2	AO5	17	1680956	2011	17	mesoendemica estavel rural	mesoendemica estavel rural	mesoendemica estavel	rural	no education	catholic	three	poorest	male	no	two year old	yes	Yes	No	1.680956	77	4	Angola
17 13 2	AO5	17	1680956	2011	17	mesoendemica estavel rural	mesoendemica estavel rural	mesoendemica estavel	rural	no education	catholic	three	poorest	female	yes	three year old	yes			1.680956	77	4	Angola
17 13 2	AO5	17	1680956	2011	17	mesoendemica estavel rural	mesoendemica estavel rural	mesoendemica estavel	rural	no education	catholic	three	poorest	male	yes	five year old	yes	Yes	Yes	1.680956	77	4	Angola
17 14 3	AO5	17	1680956	2011	17	mesoendemica estavel rural	mesoendemica estavel rural	mesoendemica estavel	rural	no education	catholic	one	poorest	male	yes		no			1.680956	77	4	Angola
17 15 2	AO5	17	1680956	2011	17	mesoendemica estavel rural	mesoendemica estavel rural	mesoendemica estavel	rural	no education	catholic	one	poorest	female	yes		yes	Yes	Yes	1.680956	77	4	Angola
17 16 2	AO5	17	1680956	2011	17	mesoendemica estavel rural	mesoendemica estavel rural	mesoendemica estavel	rural	primary	catholic	one	poorest	male			no	Yes	No	1.680956	77	4	Angola
17 16 2	AO5	17	1680956	2011	17	mesoendemica estavel rural	mesoendemica estavel rural	mesoendemica estavel	rural	primary	catholic	one	poorest	female	yes		no	Yes	Yes	1.680956	77	4	Angola
17 17 1	AO5	17	1680956	2011	17	mesoendemica estavel rural	mesoendemica estavel rural	mesoendemica estavel	rural	no education	catholic	three	poorest	male	yes	one year old	yes			1.680956	77	4	Angola
17 17 1	AO5	17	1680956	2011	17	mesoendemica estavel rural	mesoendemica estavel rural	mesoendemica estavel	rural	no education	catholic	three	poorest	male	no	four year old	yes	Yes	No	1.680956	77	4	Angola
17 17 8	AO5	17	1680956	2011	17	mesoendemica estavel rural	mesoendemica estavel rural	mesoendemica estavel	rural	primary	catholic	three	poorest	male	yes	four year old	yes	Yes	Yes	1.680956	77	4	Angola
17 18 2	AO5	17	1680956	2011	17	mesoendemica estavel rural	mesoendemica estavel rural	mesoendemica estavel	rural	primary	catholic	two	poorest	female	yes		yes			1.680956	77	4	Angola
17 19 1	AO5	17	1680956	2011	17	mesoendemica estavel rural	mesoendemica estavel rural	mesoendemica estavel	rural	no education	catholic	two	poorest	female	yes		no	Yes	Yes	1.680956	77	4	Angola
17 19 1	AO5	17	1680956	2011	17	mesoendemica estavel rural	mesoendemica estavel rural	mesoendemica estavel	rural	no education	catholic	two	poorest	female	yes		no		Yes	1.680956	77	4	Angola
17 20 2	AO5	17	1680956	2011	17	mesoendemica estavel rural	mesoendemica estavel rural	mesoendemica estavel	rural	no education	catholic	three	poorer	male	no		no	Yes	No	1.680956	77	4	Angola
17 20 2	AO5	17	1680956	2011	17	mesoendemica estavel rural	mesoendemica estavel rural	mesoendemica estavel	rural	no education	catholic	three	poorer	female	no	three year old	no	Yes	No	1.680956	77	4	Angola
17 20 2	AO5	17	1680956	2011	17	mesoendemica estavel rural	mesoendemica estavel rural	mesoendemica estavel	rural	no education	catholic	three	poorer	male	yes	five year old	no		Yes	1.680956	77	4	Angola
17 21 2	AO5	17	1680956	2011	17	mesoendemica estavel rural	mesoendemica estavel rural	mesoendemica estavel	rural	no education	catholic	two	poorest	male	yes		no	Yes	Yes	1.680956	77	4	Angola
17 21 2	AO5	17	1680956	2011	17	mesoendemica estavel rural	mesoendemica estavel rural	mesoendemica estavel	rural	no education	catholic	two	poorest	male	no		no	Yes	No	1.680956	77	4	Angola
17 23 2	AO5	17	1680956	2011	17	mesoendemica estavel rural	mesoendemica estavel rural	mesoendemica estavel	rural	primary	catholic	five or above	poorest	female	no	five year old	no	Yes	No	1.680956	77	4	Angola
17 23 2	AO5	17	1680956	2011	17	mesoendemica estavel rural	mesoendemica estavel rural	mesoendemica estavel	rural	primary	catholic	five or above	poorest	male	yes	five year old	no			1.680956	77	4	Angola
17 23 7	AO5	17	1680956	2011	17	mesoendemica estavel rural	mesoendemica estavel rural	mesoendemica estavel	rural	no education	catholic	five or above	poorest	female	yes	one year old	no			1.680956	77	4	Angola
17 23 7	AO5	17	1680956	2011	17	mesoendemica estavel rural	mesoendemica estavel rural	mesoendemica estavel	rural	no education	catholic	five or above	poorest	female	no	three year old	no	Yes	No	1.680956	77	4	Angola
17 23 7	AO5	17	1680956	2011	17	mesoendemica estavel rural	mesoendemica estavel rural	mesoendemica estavel	rural	no education	catholic	five or above	poorest	male	no	four year old	no	Yes	No	1.680956	77	4	Angola
17 24 1	AO5	17	1680956	2011	17	mesoendemica estavel rural	mesoendemica estavel rural	mesoendemica estavel	rural	primary	catholic	two	poorer	male	yes		no			1.680956	77	4	Angola
17 24 1	AO5	17	1680956	2011	17	mesoendemica estavel rural	mesoendemica estavel rural	mesoendemica estavel	rural	primary	catholic	two	poorer	male	yes		no	Yes	Yes	1.680956	77	4	Angola
17 26 1	AO5	17	1680956	2011	17	mesoendemica estavel rural	mesoendemica estavel rural	mesoendemica estavel	rural	no education	catholic	five or above	poorest	male	no	three year old	yes	Yes	No	1.680956	77	4	Angola
17 26 1	AO5	17	1680956	2011	17	mesoendemica estavel rural	mesoendemica estavel rural	mesoendemica estavel	rural	no education	catholic	five or above	poorest	female	yes	five year old	yes	Yes	Yes	1.680956	77	4	Angola
17 26 2	AO5	17	1680956	2011	17	mesoendemica estavel rural	mesoendemica estavel rural	mesoendemica estavel	rural	primary	catholic	five or above	poorest	female	no	five year old	yes	Yes	No	1.680956	77	4	Angola
17 26 3	AO5	17	1680956	2011	17	mesoendemica estavel rural	mesoendemica estavel rural	mesoendemica estavel	rural	primary	catholic	five or above	poorest	male	no	one year old	yes	Yes	No	1.680956	77	4	Angola
17 27 2	AO5	17	1680956	2011	17	mesoendemica estavel rural	mesoendemica estavel rural	mesoendemica estavel	rural	no education	catholic	two	poorest	male	yes		yes	Yes	Yes	1.680956	77	4	Angola
17 28 2	AO5	17	1680956	2011	17	mesoendemica estavel rural	mesoendemica estavel rural	mesoendemica estavel	rural	primary	catholic	three	poorest	male	yes		yes	Yes	Yes	1.680956	77	4	Angola
17 28 2	AO5	17	1680956	2011	17	mesoendemica estavel rural	mesoendemica estavel rural	mesoendemica estavel	rural	primary	catholic	three	poorest	female	no		yes	Yes	No	1.680956	77	4	Angola
17 29 2	AO5	17	1680956	2011	17	mesoendemica estavel rural	mesoendemica estavel rural	mesoendemica estavel	rural	no education	christian / protestant	five or above	poorest	female	yes	two year old	yes	Yes	Yes	1.680956	77	4	Angola
17 29 2	AO5	17	1680956	2011	17	mesoendemica estavel rural	mesoendemica estavel rural	mesoendemica estavel	rural	no education	christian / protestant	five or above	poorest	female	yes	five year old	yes	Yes	Yes	1.680956	77	4	Angola
17 29 2	AO5	17	1680956	2011	17	mesoendemica estavel rural	mesoendemica estavel rural	mesoendemica estavel	rural	no education	christian / protestant	five or above	poorest	female	no	five year old	yes	Yes	No	1.680956	77	4	Angola
17 29 2	AO5	17	1680956	2011	17	mesoendemica estavel rural	mesoendemica estavel rural	mesoendemica estavel	rural	no education	christian / protestant	five or above	poorest	male	yes	five year old	yes	Yes	Yes	1.680956	77	4	Angola
17 29 3	AO5	17	1680956	2011	17	mesoendemica estavel rural	mesoendemica estavel rural	mesoendemica estavel	rural	primary	catholic	five or above	poorest	female	yes	one year old	yes	Yes	Yes	1.680956	77	4	Angola
17 30 2	AO5	17	1680956	2011	17	mesoendemica estavel rural	mesoendemica estavel rural	mesoendemica estavel	rural	primary	catholic	two	poorer	female	yes		yes	Yes	Yes	1.680956	77	4	Angola
17 31 4	AO5	17	1680956	2011	17	mesoendemica estavel rural	mesoendemica estavel rural	mesoendemica estavel	rural	primary	christian / protestant	one	poorest	male			yes	Yes	No	1.680956	77	4	Angola
17 32 4	AO5	17	1680956	2011	17	mesoendemica estavel rural	mesoendemica estavel rural	mesoendemica estavel	rural	primary	catholic	one	poorest	male	yes		yes			1.680956	77	4	Angola
17 33 2	AO5	17	1680956	2011	17	mesoendemica estavel rural	mesoendemica estavel rural	mesoendemica estavel	rural	no education	catholic	two	poorest	male	yes	two year old	yes			1.680956	77	4	Angola
17 33 8	AO5	17	1680956	2011	17	mesoendemica estavel rural	mesoendemica estavel rural	mesoendemica estavel	rural	no education	catholic	two	poorest	female	yes	two year old	yes	Yes	Yes	1.680956	77	4	Angola
17 33 8	AO5	17	1680956	2011	17	mesoendemica estavel rural	mesoendemica estavel rural	mesoendemica estavel	rural	no education	catholic	two	poorest	female	yes		yes			1.680956	77	4	Angola
17 35 2	AO5	17	1680956	2011	17	mesoendemica estavel rural	mesoendemica estavel rural	mesoendemica estavel	rural	no education	catholic	two	poorest	female			no	Yes	No	1.680956	77	4	Angola
17 35 3	AO5	17	1680956	2011	17	mesoendemica estavel rural	mesoendemica estavel rural	mesoendemica estavel	rural	primary	catholic	two	poorest	female	yes		yes		Yes	1.680956	77	4	Angola
17 37 2	AO5	17	1680956	2011	17	mesoendemica estavel rural	mesoendemica estavel rural	mesoendemica estavel	rural	no education	catholic	one	poorest	male	yes		yes	Yes	Yes	1.680956	77	4	Angola
18 1 2	AO5	18	1680956	2011	18	mesoendemica estavel rural	mesoendemica estavel rural	mesoendemica estavel	rural	primary	catholic	two	middle	female	yes	two year old	yes	Yes	Yes	1.680956	78	4	Angola
18 1 2	AO5	18	1680956	2011	18	mesoendemica estavel rural	mesoendemica estavel rural	mesoendemica estavel	rural	primary	catholic	two	middle	female	yes	five year old	yes			1.680956	78	4	Angola
18 2 2	AO5	18	1680956	2011	18	mesoendemica estavel rural	mesoendemica estavel rural	mesoendemica estavel	rural	primary	catholic	two	middle	male			yes	Yes	No	1.680956	78	4	Angola
18 2 2	AO5	18	1680956	2011	18	mesoendemica estavel rural	mesoendemica estavel rural	mesoendemica estavel	rural	primary	catholic	two	middle	female	yes		yes			1.680956	78	4	Angola
18 2 4	AO5	18	1680956	2011	18	mesoendemica estavel rural	mesoendemica estavel rural	mesoendemica estavel	rural	primary	catholic	two	middle	female	yes		no	Yes	Yes	1.680956	78	4	Angola
18 4 2	AO5	18	1680956	2011	18	mesoendemica estavel rural	mesoendemica estavel rural	mesoendemica estavel	rural	no education	christian / protestant	one	poorest	female	yes	two year old	yes			1.680956	78	4	Angola
18 4 2	AO5	18	1680956	2011	18	mesoendemica estavel rural	mesoendemica estavel rural	mesoendemica estavel	rural	no education	christian / protestant	one	poorest	male			yes	Yes	No	1.680956	78	4	Angola
18 5 2	AO5	18	1680956	2011	18	mesoendemica estavel rural	mesoendemica estavel rural	mesoendemica estavel	rural	primary	catholic	two	poorer	female	no		yes	Yes	No	1.680956	78	4	Angola
18 5 2	AO5	18	1680956	2011	18	mesoendemica estavel rural	mesoendemica estavel rural	mesoendemica estavel	rural	primary	catholic	two	poorer	male	yes		yes	Yes	Yes	1.680956	78	4	Angola
18 6 2	AO5	18	1680956	2011	18	mesoendemica estavel rural	mesoendemica estavel rural	mesoendemica estavel	rural	no education	christian / protestant	one	poorer	male	yes		no			1.680956	78	4	Angola
18 7 2	AO5	18	1680956	2011	18	mesoendemica estavel rural	mesoendemica estavel rural	mesoendemica estavel	rural	primary	catholic	one	poorer	male	no	two year old	yes	Yes	No	1.680956	78	4	Angola
18 8 2	AO5	18	1680956	2011	18	mesoendemica estavel rural	mesoendemica estavel rural	mesoendemica estavel	rural	primary	catholic	two	poorest	female	no		no	Yes	No	1.680956	78	4	Angola
18 8 2	AO5	18	1680956	2011	18	mesoendemica estavel rural	mesoendemica estavel rural	mesoendemica estavel	rural	primary	catholic	two	poorest	female	yes		no			1.680956	78	4	Angola
18 9 2	AO5	18	1680956	2011	18	mesoendemica estavel rural	mesoendemica estavel rural	mesoendemica estavel	rural	primary	catholic	one	poorest	female	yes		yes		Yes	1.680956	78	4	Angola
18 10 3	AO5	18	1680956	2011	18	mesoendemica estavel rural	mesoendemica estavel rural	mesoendemica estavel	rural	primary	catholic	one	poorer	male	yes	one year old	yes	Yes	Yes	1.680956	78	4	Angola
18 11 2	AO5	18	1680956	2011	18	mesoendemica estavel rural	mesoendemica estavel rural	mesoendemica estavel	rural	primary	christian / protestant	one	poorest	female	yes		yes	Yes	Yes	1.680956	78	4	Angola
18 13 2	AO5	18	1680956	2011	18	mesoendemica estavel rural	mesoendemica estavel rural	mesoendemica estavel	rural	no education	catholic	one	poorer	male	no	one year old	no	Yes	No	1.680956	78	4	Angola
18 14 2	AO5	18	1680956	2011	18	mesoendemica estavel rural	mesoendemica estavel rural	mesoendemica estavel	rural	no education	catholic	two	poorer	male	no		no	Yes	No	1.680956	78	4	Angola
18 14 2	AO5	18	1680956	2011	18	mesoendemica estavel rural	mesoendemica estavel rural	mesoendemica estavel	rural	no education	catholic	two	poorer	female	no		no	Yes	No	1.680956	78	4	Angola
18 15 2	AO5	18	1680956	2011	18	mesoendemica estavel rural	mesoendemica estavel rural	mesoendemica estavel	rural	no education	no religion	one	poorest	male	no		no	Yes	No	1.680956	78	4	Angola
18 17 2	AO5	18	1680956	2011	18	mesoendemica estavel rural	mesoendemica estavel rural	mesoendemica estavel	rural	primary	catholic	two	poorer	male	yes		no	Yes	Yes	1.680956	78	4	Angola
18 17 2	AO5	18	1680956	2011	18	mesoendemica estavel rural	mesoendemica estavel rural	mesoendemica estavel	rural	primary	catholic	two	poorer	male	no	three year old	no	Yes	No	1.680956	78	4	Angola
18 18 2	AO5	18	1680956	2011	18	mesoendemica estavel rural	mesoendemica estavel rural	mesoendemica estavel	rural	no education	no religion	two	poorest	female	yes		no			1.680956	78	4	Angola
18 18 2	AO5	18	1680956	2011	18	mesoendemica estavel rural	mesoendemica estavel rural	mesoendemica estavel	rural	no education	no religion	two	poorest	male	no		no	Yes	No	1.680956	78	4	Angola
18 19 2	AO5	18	1680956	2011	18	mesoendemica estavel rural	mesoendemica estavel rural	mesoendemica estavel	rural	no education	catholic	one	middle	male	yes		no			1.680956	78	4	Angola
18 20 3	AO5	18	1680956	2011	18	mesoendemica estavel rural	mesoendemica estavel rural	mesoendemica estavel	rural	primary	catholic	one	middle	male	yes	two year old	yes			1.680956	78	4	Angola
18 21 2	AO5	18	1680956	2011	18	mesoendemica estavel rural	mesoendemica estavel rural	mesoendemica estavel	rural	primary	catholic	two	poorer	male	no		yes	Yes	No	1.680956	78	4	Angola
18 21 2	AO5	18	1680956	2011	18	mesoendemica estavel rural	mesoendemica estavel rural	mesoendemica estavel	rural	primary	catholic	two	poorer	female	no		yes	Yes	No	1.680956	78	4	Angola
18 23 2	AO5	18	1680956	2011	18	mesoendemica estavel rural	mesoendemica estavel rural	mesoendemica estavel	rural	primary	christian / protestant	one	poorer	male	yes	four year old	yes	Yes	Yes	1.680956	78	4	Angola
18 24 2	AO5	18	1680956	2011	18	mesoendemica estavel rural	mesoendemica estavel rural	mesoendemica estavel	rural	no education	christian / protestant	one	poorer	female	yes		yes		Yes	1.680956	78	4	Angola
18 25 3	AO5	18	1680956	2011	18	mesoendemica estavel rural	mesoendemica estavel rural	mesoendemica estavel	rural	primary	christian / protestant	one	poorest	female	no		yes	Yes	No	1.680956	78	4	Angola
18 26 2	AO5	18	1680956	2011	18	mesoendemica estavel rural	mesoendemica estavel rural	mesoendemica estavel	rural	primary	catholic	one	poorer	female			yes	Yes	No	1.680956	78	4	Angola
18 26 2	AO5	18	1680956	2011	18	mesoendemica estavel rural	mesoendemica estavel rural	mesoendemica estavel	rural	primary	catholic	one	poorer	male			yes	Yes	No	1.680956	78	4	Angola
18 26 3	AO5	18	1680956	2011	18	mesoendemica estavel rural	mesoendemica estavel rural	mesoendemica estavel	rural	primary	catholic	one	poorer	male	yes	one year old	yes	Yes	Yes	1.680956	78	4	Angola
18 29 2	AO5	18	1680956	2011	18	mesoendemica estavel rural	mesoendemica estavel rural	mesoendemica estavel	rural	primary	catholic	two	poorer	male	no	two year old	yes	Yes	No	1.680956	78	4	Angola
18 29 2	AO5	18	1680956	2011	18	mesoendemica estavel rural	mesoendemica estavel rural	mesoendemica estavel	rural	primary	catholic	two	poorer	male	yes	four year old	yes			1.680956	78	4	Angola
18 30 2	AO5	18	1680956	2011	18	mesoendemica estavel rural	mesoendemica estavel rural	mesoendemica estavel	rural	primary	christian / protestant	one	poorest	female	yes		yes	Yes	Yes	1.680956	78	4	Angola
18 31 2	AO5	18	1680956	2011	18	mesoendemica estavel rural	mesoendemica estavel rural	mesoendemica estavel	rural	primary	catholic	one	poorest	female	yes		yes			1.680956	78	4	Angola
18 32 2	AO5	18	1680956	2011	18	mesoendemica estavel rural	mesoendemica estavel rural	mesoendemica estavel	rural	no education	catholic	one	poorer	male	yes		no	Yes	Yes	1.680956	78	4	Angola
18 33 2	AO5	18	1680956	2011	18	mesoendemica estavel rural	mesoendemica estavel rural	mesoendemica estavel	rural	no education	catholic	one	poorest	male	yes	two year old	no			1.680956	78	4	Angola
18 34 2	AO5	18	1680956	2011	18	mesoendemica estavel rural	mesoendemica estavel rural	mesoendemica estavel	rural	primary	catholic	one	poorest	male	yes		no			1.680956	78	4	Angola
18 34 2	AO5	18	1680956	2011	18	mesoendemica estavel rural	mesoendemica estavel rural	mesoendemica estavel	rural	primary	catholic	one	poorest	female			no	Yes	No	1.680956	78	4	Angola
18 36 2	AO5	18	1680956	2011	18	mesoendemica estavel rural	mesoendemica estavel rural	mesoendemica estavel	rural	primary	catholic	two	poorer	male	no	one year old	no	Yes	No	1.680956	78	4	Angola
18 36 2	AO5	18	1680956	2011	18	mesoendemica estavel rural	mesoendemica estavel rural	mesoendemica estavel	rural	primary	catholic	two	poorer	male	no	four year old	no	Yes	No	1.680956	78	4	Angola
18 37 1	AO5	18	1680956	2011	18	mesoendemica estavel rural	mesoendemica estavel rural	mesoendemica estavel	rural	primary	catholic	one	poorest	male	yes		yes		No	1.680956	78	4	Angola
19 1 1	AO5	19	1680956	2011	19	mesoendemica estavel urban	mesoendemica estavel urban	mesoendemica estavel	urban	primary	christian / protestant	two	poorer	female	yes	two year old	yes		Yes	1.680956	79	3	Angola
19 1 1	AO5	19	1680956	2011	19	mesoendemica estavel urban	mesoendemica estavel urban	mesoendemica estavel	urban	primary	christian / protestant	two	poorer	male			yes	Yes	No	1.680956	79	3	Angola
19 1 1	AO5	19	1680956	2011	19	mesoendemica estavel urban	mesoendemica estavel urban	mesoendemica estavel	urban	primary	christian / protestant	two	poorer	female	yes	five year old	yes			1.680956	79	3	Angola
19 2 2	AO5	19	1680956	2011	19	mesoendemica estavel urban	mesoendemica estavel urban	mesoendemica estavel	urban	primary	catholic	two	middle	male	no		yes	Yes	No	1.680956	79	3	Angola
19 2 2	AO5	19	1680956	2011	19	mesoendemica estavel urban	mesoendemica estavel urban	mesoendemica estavel	urban	primary	catholic	two	middle	female	no		yes	Yes	No	1.680956	79	3	Angola
19 3 1	AO5	19	1680956	2011	19	mesoendemica estavel urban	mesoendemica estavel urban	mesoendemica estavel	urban	primary	no religion	one	poorer	male	yes		yes		Yes	1.680956	79	3	Angola
19 4 2	AO5	19	1680956	2011	19	mesoendemica estavel urban	mesoendemica estavel urban	mesoendemica estavel	urban	primary	christian / protestant	three	middle	male	yes	two year old	yes	Yes	Yes	1.680956	79	3	Angola
19 4 2	AO5	19	1680956	2011	19	mesoendemica estavel urban	mesoendemica estavel urban	mesoendemica estavel	urban	primary	christian / protestant	three	middle	male	no	four year old	yes	Yes	No	1.680956	79	3	Angola
19 6 2	AO5	19	1680956	2011	19	mesoendemica estavel urban	mesoendemica estavel urban	mesoendemica estavel	urban	primary	christian / protestant	two	middle	female	yes		no		Yes	1.680956	79	3	Angola
19 7 2	AO5	19	1680956	2011	19	mesoendemica estavel urban	mesoendemica estavel urban	mesoendemica estavel	urban	no education	catholic	four	middle	male	yes		yes			1.680956	79	3	Angola
19 7 2	AO5	19	1680956	2011	19	mesoendemica estavel urban	mesoendemica estavel urban	mesoendemica estavel	urban	no education	catholic	four	middle	male	yes	three year old	yes	Yes	Yes	1.680956	79	3	Angola
19 7 6	AO5	19	1680956	2011	19	mesoendemica estavel urban	mesoendemica estavel urban	mesoendemica estavel	urban	no education	christian / protestant	four	middle	male	yes	one year old	yes		Yes	1.680956	79	3	Angola
19 8 3	AO5	19	1680956	2011	19	mesoendemica estavel urban	mesoendemica estavel urban	mesoendemica estavel	urban	primary	catholic	one	middle	male	yes		yes		Yes	1.680956	79	3	Angola
19 9 2	AO5	19	1680956	2011	19	mesoendemica estavel urban	mesoendemica estavel urban	mesoendemica estavel	urban	primary	catholic	one	middle	female	yes		yes		Yes	1.680956	79	3	Angola
19 9 2	AO5	19	1680956	2011	19	mesoendemica estavel urban	mesoendemica estavel urban	mesoendemica estavel	urban	primary	catholic	one	middle	female			yes	Yes	No	1.680956	79	3	Angola
19 10 2	AO5	19	1680956	2011	19	mesoendemica estavel urban	mesoendemica estavel urban	mesoendemica estavel	urban	no education	catholic	three	middle	female	yes		yes			1.680956	79	3	Angola
19 10 2	AO5	19	1680956	2011	19	mesoendemica estavel urban	mesoendemica estavel urban	mesoendemica estavel	urban	no education	catholic	three	middle	female	yes	three year old	yes			1.680956	79	3	Angola
19 10 2	AO5	19	1680956	2011	19	mesoendemica estavel urban	mesoendemica estavel urban	mesoendemica estavel	urban	no education	catholic	three	middle	male	no	five year old	yes	Yes	No	1.680956	79	3	Angola
19 11 2	AO5	19	1680956	2011	19	mesoendemica estavel urban	mesoendemica estavel urban	mesoendemica estavel	urban	primary	catholic	two	poorer	female	yes		yes			1.680956	79	3	Angola
19 11 2	AO5	19	1680956	2011	19	mesoendemica estavel urban	mesoendemica estavel urban	mesoendemica estavel	urban	primary	catholic	two	poorer	male	no		yes	Yes	No	1.680956	79	3	Angola
19 12 3	AO5	19	1680956	2011	19	mesoendemica estavel urban	mesoendemica estavel urban	mesoendemica estavel	urban	primary	catholic	one	middle	male	no		yes	Yes	No	1.680956	79	3	Angola
19 13 2	AO5	19	1680956	2011	19	mesoendemica estavel urban	mesoendemica estavel urban	mesoendemica estavel	urban	primary	catholic	two	poorer	female	no	three year old	no	Yes	No	1.680956	79	3	Angola
19 13 2	AO5	19	1680956	2011	19	mesoendemica estavel urban	mesoendemica estavel urban	mesoendemica estavel	urban	primary	catholic	two	poorer	male			no	Yes	No	1.680956	79	3	Angola
19 13 3	AO5	19	1680956	2011	19	mesoendemica estavel urban	mesoendemica estavel urban	mesoendemica estavel	urban	primary	catholic	two	poorer	male	yes	four year old	no	Yes	Yes	1.680956	79	3	Angola
19 14 1	AO5	19	1680956	2011	19	mesoendemica estavel urban	mesoendemica estavel urban	mesoendemica estavel	urban	primary	catholic	one	middle	male			no	Yes	No	1.680956	79	3	Angola
19 15 1	AO5	19	1680956	2011	19	mesoendemica estavel urban	mesoendemica estavel urban	mesoendemica estavel	urban	primary	christian / protestant	one	middle	female	no		yes	Yes	No	1.680956	79	3	Angola
19 16 2	AO5	19	1680956	2011	19	mesoendemica estavel urban	mesoendemica estavel urban	mesoendemica estavel	urban	primary	catholic	two	middle	female	no		yes	Yes	No	1.680956	79	3	Angola
19 17 2	AO5	19	1680956	2011	19	mesoendemica estavel urban	mesoendemica estavel urban	mesoendemica estavel	urban	no education	catholic	one	middle	male	yes	three year old	yes	Yes		1.680956	79	3	Angola
19 17 2	AO5	19	1680956	2011	19	mesoendemica estavel urban	mesoendemica estavel urban	mesoendemica estavel	urban	no education	catholic	one	middle	female			yes	Yes	No	1.680956	79	3	Angola
19 20 2	AO5	19	1680956	2011	19	mesoendemica estavel urban	mesoendemica estavel urban	mesoendemica estavel	urban	primary	christian / protestant	two	poorer	female	no	two year old	no	Yes	No	1.680956	79	3	Angola
19 20 2	AO5	19	1680956	2011	19	mesoendemica estavel urban	mesoendemica estavel urban	mesoendemica estavel	urban	primary	christian / protestant	two	poorer	female	no	five year old	no	Yes	No	1.680956	79	3	Angola
19 22 1	AO5	19	1680956	2011	19	mesoendemica estavel urban	mesoendemica estavel urban	mesoendemica estavel	urban	primary	catholic	two	middle	female	no		no	Yes	No	1.680956	79	3	Angola
19 22 1	AO5	19	1680956	2011	19	mesoendemica estavel urban	mesoendemica estavel urban	mesoendemica estavel	urban	primary	catholic	two	middle	female	yes		no			1.680956	79	3	Angola
19 23 2	AO5	19	1680956	2011	19	mesoendemica estavel urban	mesoendemica estavel urban	mesoendemica estavel	urban	primary	christian / protestant	two	middle	female	yes	two year old	yes			1.680956	79	3	Angola
19 23 2	AO5	19	1680956	2011	19	mesoendemica estavel urban	mesoendemica estavel urban	mesoendemica estavel	urban	primary	christian / protestant	two	middle	male	no	four year old	yes	Yes	No	1.680956	79	3	Angola
19 24 2	AO5	19	1680956	2011	19	mesoendemica estavel urban	mesoendemica estavel urban	mesoendemica estavel	urban	no education	catholic	one	poorer	female	no		no	Yes	No	1.680956	79	3	Angola
19 25 2	AO5	19	1680956	2011	19	mesoendemica estavel urban	mesoendemica estavel urban	mesoendemica estavel	urban	primary	christian / protestant	one	poorer	male	yes		yes			1.680956	79	3	Angola
19 26 2	AO5	19	1680956	2011	19	mesoendemica estavel urban	mesoendemica estavel urban	mesoendemica estavel	urban	no education	catholic	two	middle	female	yes	one year old	yes		Yes	1.680956	79	3	Angola
19 26 2	AO5	19	1680956	2011	19	mesoendemica estavel urban	mesoendemica estavel urban	mesoendemica estavel	urban	no education	catholic	two	middle	female			yes	Yes	No	1.680956	79	3	Angola
19 26 7	AO5	19	1680956	2011	19	mesoendemica estavel urban	mesoendemica estavel urban	mesoendemica estavel	urban	no education	catholic	two	middle	female	yes	two year old	yes			1.680956	79	3	Angola
19 29 2	AO5	19	1680956	2011	19	mesoendemica estavel urban	mesoendemica estavel urban	mesoendemica estavel	urban	no education	catholic	two	poorer	male			no	Yes	No	1.680956	79	3	Angola
19 29 3	AO5	19	1680956	2011	19	mesoendemica estavel urban	mesoendemica estavel urban	mesoendemica estavel	urban	no education	catholic	two	poorer	female	yes	two year old	yes		Yes	1.680956	79	3	Angola
19 29 3	AO5	19	1680956	2011	19	mesoendemica estavel urban	mesoendemica estavel urban	mesoendemica estavel	urban	no education	catholic	two	poorer	female			yes	Yes	No	1.680956	79	3	Angola
19 29 4	AO5	19	1680956	2011	19	mesoendemica estavel urban	mesoendemica estavel urban	mesoendemica estavel	urban	no education	catholic	two	poorer	female	no	one year old	yes	Yes	No	1.680956	79	3	Angola
19 30 2	AO5	19	1680956	2011	19	mesoendemica estavel urban	mesoendemica estavel urban	mesoendemica estavel	urban	no education	catholic	one	poorer	male	no		no	Yes	No	1.680956	79	3	Angola
19 31 7	AO5	19	1680956	2011	19	mesoendemica estavel urban	mesoendemica estavel urban	mesoendemica estavel	urban	primary	christian / protestant	one	middle	male			yes	Yes	No	1.680956	79	3	Angola
19 32 3	AO5	19	1680956	2011	19	mesoendemica estavel urban	mesoendemica estavel urban	mesoendemica estavel	urban	primary	catholic	one	middle	male	no		yes	Yes	No	1.680956	79	3	Angola
19 33 2	AO5	19	1680956	2011	19	mesoendemica estavel urban	mesoendemica estavel urban	mesoendemica estavel	urban	primary	catholic	four	poorer	female	yes	two year old	no	Yes	Yes	1.680956	79	3	Angola
19 33 2	AO5	19	1680956	2011	19	mesoendemica estavel urban	mesoendemica estavel urban	mesoendemica estavel	urban	primary	catholic	four	poorer	female	no	three year old	no	Yes	No	1.680956	79	3	Angola
19 33 2	AO5	19	1680956	2011	19	mesoendemica estavel urban	mesoendemica estavel urban	mesoendemica estavel	urban	primary	catholic	four	poorer	male	no	five year old	no	Yes	No	1.680956	79	3	Angola
19 33 3	AO5	19	1680956	2011	19	mesoendemica estavel urban	mesoendemica estavel urban	mesoendemica estavel	urban	primary	catholic	four	poorer	female	no	three year old	yes	Yes	No	1.680956	79	3	Angola
19 34 2	AO5	19	1680956	2011	19	mesoendemica estavel urban	mesoendemica estavel urban	mesoendemica estavel	urban	primary	catholic	two	middle	male	yes		yes	Yes	Yes	1.680956	79	3	Angola
19 34 2	AO5	19	1680956	2011	19	mesoendemica estavel urban	mesoendemica estavel urban	mesoendemica estavel	urban	primary	catholic	two	middle	female	no		yes	Yes	No	1.680956	79	3	Angola
19 35 2	AO5	19	1680956	2011	19	mesoendemica estavel urban	mesoendemica estavel urban	mesoendemica estavel	urban	primary	christian / protestant	one	poorer	female	no		yes	Yes	No	1.680956	79	3	Angola
19 36 3	AO5	19	1680956	2011	19	mesoendemica estavel urban	mesoendemica estavel urban	mesoendemica estavel	urban	primary	catholic	five or above	middle	male	yes	two year old	yes	Yes	Yes	1.680956	79	3	Angola
19 36 3	AO5	19	1680956	2011	19	mesoendemica estavel urban	mesoendemica estavel urban	mesoendemica estavel	urban	primary	catholic	five or above	middle	male	no	four year old	yes	Yes	No	1.680956	79	3	Angola
19 36 4	AO5	19	1680956	2011	19	mesoendemica estavel urban	mesoendemica estavel urban	mesoendemica estavel	urban	primary	catholic	five or above	middle	male	no	one year old	yes	Yes	No	1.680956	79	3	Angola
19 36 4	AO5	19	1680956	2011	19	mesoendemica estavel urban	mesoendemica estavel urban	mesoendemica estavel	urban	primary	catholic	five or above	middle	male	no	three year old	yes	Yes	No	1.680956	79	3	Angola
19 36 5	AO5	19	1680956	2011	19	mesoendemica estavel urban	mesoendemica estavel urban	mesoendemica estavel	urban	primary	catholic	five or above	middle	male	yes	four year old	yes			1.680956	79	3	Angola
19 37 2	AO5	19	1680956	2011	19	mesoendemica estavel urban	mesoendemica estavel urban	mesoendemica estavel	urban	primary	catholic	one	middle	male	no		yes	Yes	No	1.680956	79	3	Angola
20 1 2	AO5	20	1680956	2011	20	mesoendemica estavel rural	mesoendemica estavel rural	mesoendemica estavel	rural	no education	no religion	two	poorest	male	yes	two year old	yes	Yes	Yes	1.680956	80	4	Angola
20 1 2	AO5	20	1680956	2011	20	mesoendemica estavel rural	mesoendemica estavel rural	mesoendemica estavel	rural	no education	no religion	two	poorest	male	no	five year old	yes	Yes	No	1.680956	80	4	Angola
20 3 2	AO5	20	1680956	2011	20	mesoendemica estavel rural	mesoendemica estavel rural	mesoendemica estavel	rural	primary	catholic	two	poorer	male			no	Yes	No	1.680956	80	4	Angola
20 3 2	AO5	20	1680956	2011	20	mesoendemica estavel rural	mesoendemica estavel rural	mesoendemica estavel	rural	primary	catholic	two	poorer	male	no		no	Yes	No	1.680956	80	4	Angola
20 4 2	AO5	20	1680956	2011	20	mesoendemica estavel rural	mesoendemica estavel rural	mesoendemica estavel	rural	primary	catholic	two	poorest	female	no	two year old	no	Yes	No	1.680956	80	4	Angola
20 4 2	AO5	20	1680956	2011	20	mesoendemica estavel rural	mesoendemica estavel rural	mesoendemica estavel	rural	primary	catholic	two	poorest	female	no	five year old	no	Yes	No	1.680956	80	4	Angola
20 5 2	AO5	20	1680956	2011	20	mesoendemica estavel rural	mesoendemica estavel rural	mesoendemica estavel	rural	no education	catholic	two	poorer	male	no		no	Yes	No	1.680956	80	4	Angola
20 5 2	AO5	20	1680956	2011	20	mesoendemica estavel rural	mesoendemica estavel rural	mesoendemica estavel	rural	no education	catholic	two	poorer	male	yes		no			1.680956	80	4	Angola
20 5 5	AO5	20	1680956	2011	20	mesoendemica estavel rural	mesoendemica estavel rural	mesoendemica estavel	rural	no education	no religion	two	poorer	male	yes		yes		Yes	1.680956	80	4	Angola
20 7 5	AO5	20	1680956	2011	20	mesoendemica estavel rural	mesoendemica estavel rural	mesoendemica estavel	rural	no education	catholic	one	poorest	male			yes	Yes	No	1.680956	80	4	Angola
20 7 5	AO5	20	1680956	2011	20	mesoendemica estavel rural	mesoendemica estavel rural	mesoendemica estavel	rural	no education	catholic	one	poorest	female	yes	five year old	yes			1.680956	80	4	Angola
20 8 3	AO5	20	1680956	2011	20	mesoendemica estavel rural	mesoendemica estavel rural	mesoendemica estavel	rural	no education	christian / protestant	one	poorest	female	no		yes	Yes	No	1.680956	80	4	Angola
20 10 2	AO5	20	1680956	2011	20	mesoendemica estavel rural	mesoendemica estavel rural	mesoendemica estavel	rural	no education	christian / protestant	two	poorest	female	no	three year old	no	Yes	No	1.680956	80	4	Angola
20 10 2	AO5	20	1680956	2011	20	mesoendemica estavel rural	mesoendemica estavel rural	mesoendemica estavel	rural	no education	christian / protestant	two	poorest	female	yes	five year old	no			1.680956	80	4	Angola
20 11 2	AO5	20	1680956	2011	20	mesoendemica estavel rural	mesoendemica estavel rural	mesoendemica estavel	rural	no education	catholic	one	poorest	male	no		no	Yes	No	1.680956	80	4	Angola
20 12 2	AO5	20	1680956	2011	20	mesoendemica estavel rural	mesoendemica estavel rural	mesoendemica estavel	rural	no education	catholic	two	poorest	female	yes		yes			1.680956	80	4	Angola
20 12 2	AO5	20	1680956	2011	20	mesoendemica estavel rural	mesoendemica estavel rural	mesoendemica estavel	rural	no education	catholic	two	poorest	female	yes		yes	Yes	Yes	1.680956	80	4	Angola
20 13 2	AO5	20	1680956	2011	20	mesoendemica estavel rural	mesoendemica estavel rural	mesoendemica estavel	rural	primary	catholic	two	poorer	female	no	two year old	yes	Yes	No	1.680956	80	4	Angola
20 13 2	AO5	20	1680956	2011	20	mesoendemica estavel rural	mesoendemica estavel rural	mesoendemica estavel	rural	primary	catholic	two	poorer	female	yes	four year old	yes			1.680956	80	4	Angola
20 14 1	AO5	20	1680956	2011	20	mesoendemica estavel rural	mesoendemica estavel rural	mesoendemica estavel	rural	primary	catholic	one	poorest	female			yes	Yes	No	1.680956	80	4	Angola
20 14 3	AO5	20	1680956	2011	20	mesoendemica estavel rural	mesoendemica estavel rural	mesoendemica estavel	rural	primary	christian / protestant	one	poorest	female	no		yes	Yes	No	1.680956	80	4	Angola
20 16 2	AO5	20	1680956	2011	20	mesoendemica estavel rural	mesoendemica estavel rural	mesoendemica estavel	rural	primary	christian / protestant	one	poorest	female	yes		no	Yes	Yes	1.680956	80	4	Angola
20 17 2	AO5	20	1680956	2011	20	mesoendemica estavel rural	mesoendemica estavel rural	mesoendemica estavel	rural	no education	catholic	one	poorest	male	yes	five year old	yes	Yes	Yes	1.680956	80	4	Angola
20 18 2	AO5	20	1680956	2011	20	mesoendemica estavel rural	mesoendemica estavel rural	mesoendemica estavel	rural	primary	christian / protestant	one	poorer	male	no		yes	Yes	No	1.680956	80	4	Angola
20 20 2	AO5	20	1680956	2011	20	mesoendemica estavel rural	mesoendemica estavel rural	mesoendemica estavel	rural	no education	catholic	two	poorest	male	yes	two year old	no			1.680956	80	4	Angola
20 20 2	AO5	20	1680956	2011	20	mesoendemica estavel rural	mesoendemica estavel rural	mesoendemica estavel	rural	no education	catholic	two	poorest	female	no	five year old	no	Yes	No	1.680956	80	4	Angola
20 21 2	AO5	20	1680956	2011	20	mesoendemica estavel rural	mesoendemica estavel rural	mesoendemica estavel	rural	no education	catholic	one	poorest	female	yes		no		Yes	1.680956	80	4	Angola
20 22 1	AO5	20	1680956	2011	20	mesoendemica estavel rural	mesoendemica estavel rural	mesoendemica estavel	rural	primary	no religion	one	poorest	male	yes		yes	Yes	No	1.680956	80	4	Angola
20 23 2	AO5	20	1680956	2011	20	mesoendemica estavel rural	mesoendemica estavel rural	mesoendemica estavel	rural	primary	catholic	two	poorest	female	yes	two year old	yes	Yes	Yes	1.680956	80	4	Angola
20 23 2	AO5	20	1680956	2011	20	mesoendemica estavel rural	mesoendemica estavel rural	mesoendemica estavel	rural	primary	catholic	two	poorest	male	yes	five year old	yes			1.680956	80	4	Angola
20 26 2	AO5	20	1680956	2011	20	mesoendemica estavel rural	mesoendemica estavel rural	mesoendemica estavel	rural	no education	christian / protestant	three	poorest	female	no	two year old	yes	Yes	No	1.680956	80	4	Angola
20 26 2	AO5	20	1680956	2011	20	mesoendemica estavel rural	mesoendemica estavel rural	mesoendemica estavel	rural	no education	christian / protestant	three	poorest	male	yes	four year old	yes	Yes	Yes	1.680956	80	4	Angola
20 27 3	AO5	20	1680956	2011	20	mesoendemica estavel rural	mesoendemica estavel rural	mesoendemica estavel	rural	no education	catholic	one	poorest	male	yes		yes			1.680956	80	4	Angola
20 28 2	AO5	20	1680956	2011	20	mesoendemica estavel rural	mesoendemica estavel rural	mesoendemica estavel	rural	no education	catholic	one	poorest	female	yes		no		Yes	1.680956	80	4	Angola
20 29 1	AO5	20	1680956	2011	20	mesoendemica estavel rural	mesoendemica estavel rural	mesoendemica estavel	rural	no education	catholic	three	poorest	male	yes	four year old	yes		Yes	1.680956	80	4	Angola
20 29 1	AO5	20	1680956	2011	20	mesoendemica estavel rural	mesoendemica estavel rural	mesoendemica estavel	rural	no education	catholic	three	poorest	female	yes	four year old	yes			1.680956	80	4	Angola
20 29 5	AO5	20	1680956	2011	20	mesoendemica estavel rural	mesoendemica estavel rural	mesoendemica estavel	rural	no education	catholic	three	poorest	male	yes	three year old	yes			1.680956	80	4	Angola
20 31 1	AO5	20	1680956	2011	20	mesoendemica estavel rural	mesoendemica estavel rural	mesoendemica estavel	rural	primary	catholic	two	poorer	male	no		yes	Yes	No	1.680956	80	4	Angola
20 31 1	AO5	20	1680956	2011	20	mesoendemica estavel rural	mesoendemica estavel rural	mesoendemica estavel	rural	primary	catholic	two	poorer	male	yes		yes			1.680956	80	4	Angola
20 32 2	AO5	20	1680956	2011	20	mesoendemica estavel rural	mesoendemica estavel rural	mesoendemica estavel	rural	primary	catholic	one	poorest	female	no		yes	Yes	No	1.680956	80	4	Angola
20 32 2	AO5	20	1680956	2011	20	mesoendemica estavel rural	mesoendemica estavel rural	mesoendemica estavel	rural	primary	catholic	one	poorest	male			yes	Yes	No	1.680956	80	4	Angola
20 33 2	AO5	20	1680956	2011	20	mesoendemica estavel rural	mesoendemica estavel rural	mesoendemica estavel	rural	primary	catholic	three	poorest	male	yes	two year old	yes			1.680956	80	4	Angola
20 33 2	AO5	20	1680956	2011	20	mesoendemica estavel rural	mesoendemica estavel rural	mesoendemica estavel	rural	primary	catholic	three	poorest	female	no	four year old	yes	Yes	No	1.680956	80	4	Angola
20 34 2	AO5	20	1680956	2011	20	mesoendemica estavel rural	mesoendemica estavel rural	mesoendemica estavel	rural	primary	christian / protestant	one	poorest	female	no		yes	Yes	No	1.680956	80	4	Angola
20 34 3	AO5	20	1680956	2011	20	mesoendemica estavel rural	mesoendemica estavel rural	mesoendemica estavel	rural	primary	christian / protestant	one	poorest	male			yes	Yes	No	1.680956	80	4	Angola
20 35 2	AO5	20	1680956	2011	20	mesoendemica estavel rural	mesoendemica estavel rural	mesoendemica estavel	rural	primary	catholic	one	poorest	female	yes		yes	Yes	Yes	1.680956	80	4	Angola
20 36 2	AO5	20	1680956	2011	20	mesoendemica estavel rural	mesoendemica estavel rural	mesoendemica estavel	rural	primary	catholic	two	poorest	male	no	one year old	yes	Yes	No	1.680956	80	4	Angola
20 36 2	AO5	20	1680956	2011	20	mesoendemica estavel rural	mesoendemica estavel rural	mesoendemica estavel	rural	primary	catholic	two	poorest	female	no	three year old	yes	Yes	No	1.680956	80	4	Angola
20 37 2	AO5	20	1680956	2011	20	mesoendemica estavel rural	mesoendemica estavel rural	mesoendemica estavel	rural	primary	christian / protestant	one	poorer	male	yes		yes	Yes	Yes	1.680956	80	4	Angola
21 1 2	AO5	21	1505549	2011	21	mesoendemica estavel rural	mesoendemica estavel rural	mesoendemica estavel	rural	primary	christian / protestant	two	poorer	male	no		yes	Yes	No	1.505549	81	4	Angola
21 1 2	AO5	21	1505549	2011	21	mesoendemica estavel rural	mesoendemica estavel rural	mesoendemica estavel	rural	primary	christian / protestant	two	poorer	female	yes	four year old	yes			1.505549	81	4	Angola
21 3 2	AO5	21	1505549	2011	21	mesoendemica estavel rural	mesoendemica estavel rural	mesoendemica estavel	rural	primary	christian / protestant	one	poorer	male	yes		no			1.505549	81	4	Angola
21 4 2	AO5	21	1505549	2011	21	mesoendemica estavel rural	mesoendemica estavel rural	mesoendemica estavel	rural	no education	christian / protestant	one	poorer	female	no	two year old	yes	Yes	No	1.505549	81	4	Angola
21 6 2	AO5	21	1505549	2011	21	mesoendemica estavel rural	mesoendemica estavel rural	mesoendemica estavel	rural	primary	catholic	one	middle	male	no		yes	Yes	No	1.505549	81	4	Angola
21 7 1	AO5	21	1505549	2011	21	mesoendemica estavel rural	mesoendemica estavel rural	mesoendemica estavel	rural	no education	no religion	one	poorer	female	no	two year old	no	Yes	No	1.505549	81	4	Angola
21 7 1	AO5	21	1505549	2011	21	mesoendemica estavel rural	mesoendemica estavel rural	mesoendemica estavel	rural	no education	no religion	one	poorer	female			no	Yes	No	1.505549	81	4	Angola
21 10 2	AO5	21	1505549	2011	21	mesoendemica estavel rural	mesoendemica estavel rural	mesoendemica estavel	rural	primary	christian / protestant	one	poorer	male	no	three year old	yes	Yes	No	1.505549	81	4	Angola
21 13 2	AO5	21	1505549	2011	21	mesoendemica estavel rural	mesoendemica estavel rural	mesoendemica estavel	rural	primary	catholic	two	middle	female	no		no	Yes	No	1.505549	81	4	Angola
21 13 2	AO5	21	1505549	2011	21	mesoendemica estavel rural	mesoendemica estavel rural	mesoendemica estavel	rural	primary	catholic	two	middle	female	no	three year old	no	Yes	No	1.505549	81	4	Angola
21 13 2	AO5	21	1505549	2011	21	mesoendemica estavel rural	mesoendemica estavel rural	mesoendemica estavel	rural	primary	catholic	two	middle	male			no	Yes	No	1.505549	81	4	Angola
21 13 5	AO5	21	1505549	2011	21	mesoendemica estavel rural	mesoendemica estavel rural	mesoendemica estavel	rural	primary	christian / protestant	two	middle	female			no	Yes	No	1.505549	81	4	Angola
21 15 2	AO5	21	1505549	2011	21	mesoendemica estavel rural	mesoendemica estavel rural	mesoendemica estavel	rural	primary	christian / protestant	one	poorer	male	no		no	Yes	No	1.505549	81	4	Angola
21 16 2	AO5	21	1505549	2011	21	mesoendemica estavel rural	mesoendemica estavel rural	mesoendemica estavel	rural	primary	christian / protestant	one	poorest	female	no		yes	Yes	No	1.505549	81	4	Angola
21 17 2	AO5	21	1505549	2011	21	mesoendemica estavel rural	mesoendemica estavel rural	mesoendemica estavel	rural	no education	catholic	one	poorer	female	no	two year old	yes	Yes	No	1.505549	81	4	Angola
21 17 2	AO5	21	1505549	2011	21	mesoendemica estavel rural	mesoendemica estavel rural	mesoendemica estavel	rural	no education	catholic	one	poorer	female			yes	Yes	No	1.505549	81	4	Angola
21 21 2	AO5	21	1505549	2011	21	mesoendemica estavel rural	mesoendemica estavel rural	mesoendemica estavel	rural	primary	catholic	two	poorest	male	no		no	Yes	No	1.505549	81	4	Angola
21 21 2	AO5	21	1505549	2011	21	mesoendemica estavel rural	mesoendemica estavel rural	mesoendemica estavel	rural	primary	catholic	two	poorest	female	no		no	Yes	No	1.505549	81	4	Angola
21 23 2	AO5	21	1505549	2011	21	mesoendemica estavel rural	mesoendemica estavel rural	mesoendemica estavel	rural	primary	catholic	two	middle	female	yes		no		Yes	1.505549	81	4	Angola
21 23 2	AO5	21	1505549	2011	21	mesoendemica estavel rural	mesoendemica estavel rural	mesoendemica estavel	rural	primary	catholic	two	middle	female	yes	five year old	no		Yes	1.505549	81	4	Angola
21 25 2	AO5	21	1505549	2011	21	mesoendemica estavel rural	mesoendemica estavel rural	mesoendemica estavel	rural	primary	catholic	one	poorer	male	yes		no	Yes	Yes	1.505549	81	4	Angola
21 26 2	AO5	21	1505549	2011	21	mesoendemica estavel rural	mesoendemica estavel rural	mesoendemica estavel	rural	primary	catholic	two	poorest	male	yes		yes			1.505549	81	4	Angola
21 26 2	AO5	21	1505549	2011	21	mesoendemica estavel rural	mesoendemica estavel rural	mesoendemica estavel	rural	primary	catholic	two	poorest	female	yes	four year old	yes			1.505549	81	4	Angola
21 28 2	AO5	21	1505549	2011	21	mesoendemica estavel rural	mesoendemica estavel rural	mesoendemica estavel	rural	primary	catholic	one	poorer	female	no		yes	Yes	No	1.505549	81	4	Angola
21 29 2	AO5	21	1505549	2011	21	mesoendemica estavel rural	mesoendemica estavel rural	mesoendemica estavel	rural	primary	christian / protestant	two	poorest	male	yes	one year old	no			1.505549	81	4	Angola
21 29 2	AO5	21	1505549	2011	21	mesoendemica estavel rural	mesoendemica estavel rural	mesoendemica estavel	rural	primary	christian / protestant	two	poorest	male	yes	four year old	no			1.505549	81	4	Angola
21 32 2	AO5	21	1505549	2011	21	mesoendemica estavel rural	mesoendemica estavel rural	mesoendemica estavel	rural	no education	catholic	one	middle	male	no	two year old	yes	Yes	No	1.505549	81	4	Angola
21 35 3	AO5	21	1505549	2011	21	mesoendemica estavel rural	mesoendemica estavel rural	mesoendemica estavel	rural	primary	christian / protestant	one	poorer	female	yes	one year old	no		Yes	1.505549	81	4	Angola
21 35 3	AO5	21	1505549	2011	21	mesoendemica estavel rural	mesoendemica estavel rural	mesoendemica estavel	rural	primary	christian / protestant	one	poorer	male			no	Yes	No	1.505549	81	4	Angola
21 37 2	AO5	21	1505549	2011	21	mesoendemica estavel rural	mesoendemica estavel rural	mesoendemica estavel	rural	primary	christian / protestant	one	poorer	female	no		no	Yes	No	1.505549	81	4	Angola
22 1 2	AO5	22	1505549	2011	22	mesoendemica estavel rural	mesoendemica estavel rural	mesoendemica estavel	rural	primary	no religion	two	richer	male	no	two year old	yes	Yes	No	1.505549	82	4	Angola
22 1 2	AO5	22	1505549	2011	22	mesoendemica estavel rural	mesoendemica estavel rural	mesoendemica estavel	rural	primary	no religion	two	richer	female	yes	four year old	yes			1.505549	82	4	Angola
22 4 2	AO5	22	1505549	2011	22	mesoendemica estavel rural	mesoendemica estavel rural	mesoendemica estavel	rural	primary	no religion	one	richer	male	no	three year old	no	Yes	No	1.505549	82	4	Angola
22 6 2	AO5	22	1505549	2011	22	mesoendemica estavel rural	mesoendemica estavel rural	mesoendemica estavel	rural	primary	no religion	one	middle	female	no		no	Yes	No	1.505549	82	4	Angola
22 7 1	AO5	22	1505549	2011	22	mesoendemica estavel rural	mesoendemica estavel rural	mesoendemica estavel	rural	no education	christian / protestant	two	richer	male	no	three year old	yes	Yes	No	1.505549	82	4	Angola
22 9 2	AO5	22	1505549	2011	22	mesoendemica estavel rural	mesoendemica estavel rural	mesoendemica estavel	rural	primary	christian / protestant	three	richer	female	no		no	Yes	No	1.505549	82	4	Angola
22 9 2	AO5	22	1505549	2011	22	mesoendemica estavel rural	mesoendemica estavel rural	mesoendemica estavel	rural	primary	christian / protestant	three	richer	male	no		no	Yes	No	1.505549	82	4	Angola
22 10 2	AO5	22	1505549	2011	22	mesoendemica estavel rural	mesoendemica estavel rural	mesoendemica estavel	rural	primary	christian / protestant	one	middle	male	yes	five year old	yes		Yes	1.505549	82	4	Angola
22 11 2	AO5	22	1505549	2011	22	mesoendemica estavel rural	mesoendemica estavel rural	mesoendemica estavel	rural	primary	catholic	one	richer	male	no		no	Yes	No	1.505549	82	4	Angola
22 12 2	AO5	22	1505549	2011	22	mesoendemica estavel rural	mesoendemica estavel rural	mesoendemica estavel	rural	primary	no religion	one	richer	female	no		no	Yes	No	1.505549	82	4	Angola
22 15 2	AO5	22	1505549	2011	22	mesoendemica estavel rural	mesoendemica estavel rural	mesoendemica estavel	rural	primary	christian / protestant	one	middle	male	no		yes	Yes	No	1.505549	82	4	Angola
22 16 2	AO5	22	1505549	2011	22	mesoendemica estavel rural	mesoendemica estavel rural	mesoendemica estavel	rural	primary	no religion	one	middle	female	no		no	Yes	No	1.505549	82	4	Angola
22 17 2	AO5	22	1505549	2011	22	mesoendemica estavel rural	mesoendemica estavel rural	mesoendemica estavel	rural	primary	christian / protestant	two	richest	male	no	two year old	no	Yes	No	1.505549	82	4	Angola
22 17 2	AO5	22	1505549	2011	22	mesoendemica estavel rural	mesoendemica estavel rural	mesoendemica estavel	rural	primary	christian / protestant	two	richest	female	no	four year old	no	Yes	No	1.505549	82	4	Angola
22 18 2	AO5	22	1505549	2011	22	mesoendemica estavel rural	mesoendemica estavel rural	mesoendemica estavel	rural	no education	no religion	one	middle	male	no		no	Yes	No	1.505549	82	4	Angola
22 20 2	AO5	22	1505549	2011	22	mesoendemica estavel rural	mesoendemica estavel rural	mesoendemica estavel	rural	primary	catholic	two	middle	female	no		yes	Yes	No	1.505549	82	4	Angola
22 20 2	AO5	22	1505549	2011	22	mesoendemica estavel rural	mesoendemica estavel rural	mesoendemica estavel	rural	primary	catholic	two	middle	female	no	four year old	yes	Yes	No	1.505549	82	4	Angola
22 21 2	AO5	22	1505549	2011	22	mesoendemica estavel rural	mesoendemica estavel rural	mesoendemica estavel	rural	primary	christian / protestant	one	richer	female	no		yes	Yes	No	1.505549	82	4	Angola
22 23 2	AO5	22	1505549	2011	22	mesoendemica estavel rural	mesoendemica estavel rural	mesoendemica estavel	rural	primary	christian / protestant	one	middle	male	no	one year old	no	Yes	No	1.505549	82	4	Angola
22 24 2	AO5	22	1505549	2011	22	mesoendemica estavel rural	mesoendemica estavel rural	mesoendemica estavel	rural	primary	christian / protestant	one	middle	male	no		yes	Yes	No	1.505549	82	4	Angola
22 25 2	AO5	22	1505549	2011	22	mesoendemica estavel rural	mesoendemica estavel rural	mesoendemica estavel	rural	primary	christian / protestant	two	middle	female	no		no	Yes	No	1.505549	82	4	Angola
22 25 2	AO5	22	1505549	2011	22	mesoendemica estavel rural	mesoendemica estavel rural	mesoendemica estavel	rural	primary	christian / protestant	two	middle	male			no	Yes	No	1.505549	82	4	Angola
22 25 2	AO5	22	1505549	2011	22	mesoendemica estavel rural	mesoendemica estavel rural	mesoendemica estavel	rural	primary	christian / protestant	two	middle	male	no		no	Yes	No	1.505549	82	4	Angola
22 26 2	AO5	22	1505549	2011	22	mesoendemica estavel rural	mesoendemica estavel rural	mesoendemica estavel	rural	primary	no religion	three	middle	female	no		no	Yes	No	1.505549	82	4	Angola
22 26 2	AO5	22	1505549	2011	22	mesoendemica estavel rural	mesoendemica estavel rural	mesoendemica estavel	rural	primary	no religion	three	middle	female	yes	two year old	no			1.505549	82	4	Angola
22 26 2	AO5	22	1505549	2011	22	mesoendemica estavel rural	mesoendemica estavel rural	mesoendemica estavel	rural	primary	no religion	three	middle	male			no	Yes	No	1.505549	82	4	Angola
22 28 1	AO5	22	1505549	2011	22	mesoendemica estavel rural	mesoendemica estavel rural	mesoendemica estavel	rural	primary	christian / protestant	two	middle	female	no		yes	Yes	No	1.505549	82	4	Angola
22 28 1	AO5	22	1505549	2011	22	mesoendemica estavel rural	mesoendemica estavel rural	mesoendemica estavel	rural	primary	christian / protestant	two	middle	female	no		yes	Yes	No	1.505549	82	4	Angola
22 29 1	AO5	22	1505549	2011	22	mesoendemica estavel rural	mesoendemica estavel rural	mesoendemica estavel	rural	no education	christian / protestant	one	richer	female	yes	three year old	yes	Yes	Yes	1.505549	82	4	Angola
22 30 3	AO5	22	1505549	2011	22	mesoendemica estavel rural	mesoendemica estavel rural	mesoendemica estavel	rural	primary	no religion	one	middle	male	yes		yes			1.505549	82	4	Angola
22 31 2	AO5	22	1505549	2011	22	mesoendemica estavel rural	mesoendemica estavel rural	mesoendemica estavel	rural	primary	christian / protestant	two	middle	female	no		no	Yes	No	1.505549	82	4	Angola
22 31 2	AO5	22	1505549	2011	22	mesoendemica estavel rural	mesoendemica estavel rural	mesoendemica estavel	rural	primary	christian / protestant	two	middle	male	no		no	Yes	No	1.505549	82	4	Angola
22 32 2	AO5	22	1505549	2011	22	mesoendemica estavel rural	mesoendemica estavel rural	mesoendemica estavel	rural	primary	no religion	one	poorer	female	yes	three year old	yes	Yes	Yes	1.505549	82	4	Angola
22 35 2	AO5	22	1505549	2011	22	mesoendemica estavel rural	mesoendemica estavel rural	mesoendemica estavel	rural	primary	christian / protestant	three	richer	male	no	two year old	no	Yes	No	1.505549	82	4	Angola
22 35 2	AO5	22	1505549	2011	22	mesoendemica estavel rural	mesoendemica estavel rural	mesoendemica estavel	rural	primary	christian / protestant	three	richer	male	no	four year old	no	Yes	No	1.505549	82	4	Angola
23 1 2	AO5	23	1505549	2011	23	mesoendemica estavel rural	mesoendemica estavel rural	mesoendemica estavel	rural	no education	christian / protestant	one	poorest	male	no	four year old	yes	Yes	No	1.505549	83	4	Angola
23 2 2	AO5	23	1505549	2011	23	mesoendemica estavel rural	mesoendemica estavel rural	mesoendemica estavel	rural	no education	no religion	three	middle	female	no		no	Yes	No	1.505549	83	4	Angola
23 2 2	AO5	23	1505549	2011	23	mesoendemica estavel rural	mesoendemica estavel rural	mesoendemica estavel	rural	no education	no religion	three	middle	male	no		no	Yes	No	1.505549	83	4	Angola
23 8 2	AO5	23	1505549	2011	23	mesoendemica estavel rural	mesoendemica estavel rural	mesoendemica estavel	rural	primary	christian / protestant	one	poorer	female	no		no	Yes	No	1.505549	83	4	Angola
23 10 2	AO5	23	1505549	2011	23	mesoendemica estavel rural	mesoendemica estavel rural	mesoendemica estavel	rural	no education	christian / protestant	two	poorest	female	no	two year old	yes	Yes	No	1.505549	83	4	Angola
23 10 2	AO5	23	1505549	2011	23	mesoendemica estavel rural	mesoendemica estavel rural	mesoendemica estavel	rural	no education	christian / protestant	two	poorest	female	no	four year old	yes	Yes	No	1.505549	83	4	Angola
23 17 2	AO5	23	1505549	2011	23	mesoendemica estavel rural	mesoendemica estavel rural	mesoendemica estavel	rural	primary	christian / protestant	three	poorest	male	no	one year old	yes	Yes	No	1.505549	83	4	Angola
23 17 2	AO5	23	1505549	2011	23	mesoendemica estavel rural	mesoendemica estavel rural	mesoendemica estavel	rural	primary	christian / protestant	three	poorest	female	no	three year old	yes	Yes	No	1.505549	83	4	Angola
23 20 2	AO5	23	1505549	2011	23	mesoendemica estavel rural	mesoendemica estavel rural	mesoendemica estavel	rural	primary	christian / protestant	two	middle	male	yes	two year old	no		Yes	1.505549	83	4	Angola
23 20 2	AO5	23	1505549	2011	23	mesoendemica estavel rural	mesoendemica estavel rural	mesoendemica estavel	rural	primary	christian / protestant	two	middle	female	yes	four year old	no		Yes	1.505549	83	4	Angola
23 21 2	AO5	23	1505549	2011	23	mesoendemica estavel rural	mesoendemica estavel rural	mesoendemica estavel	rural	primary	christian / protestant	one	poorer	male	no		yes	Yes	No	1.505549	83	4	Angola
23 23 2	AO5	23	1505549	2011	23	mesoendemica estavel rural	mesoendemica estavel rural	mesoendemica estavel	rural	no education	christian / protestant	one	poorest	male	no	five year old	yes	Yes	No	1.505549	83	4	Angola
23 25 2	AO5	23	1505549	2011	23	mesoendemica estavel rural	mesoendemica estavel rural	mesoendemica estavel	rural	primary	christian / protestant	one	poorest	female	no		no	Yes	No	1.505549	83	4	Angola
23 26 2	AO5	23	1505549	2011	23	mesoendemica estavel rural	mesoendemica estavel rural	mesoendemica estavel	rural	primary	no religion	one	poorer	male	no	one year old	yes	Yes	No	1.505549	83	4	Angola
23 27 2	AO5	23	1505549	2011	23	mesoendemica estavel rural	mesoendemica estavel rural	mesoendemica estavel	rural	primary	christian / protestant	one	poorest	female			no	Yes	No	1.505549	83	4	Angola
23 29 2	AO5	23	1505549	2011	23	mesoendemica estavel rural	mesoendemica estavel rural	mesoendemica estavel	rural	primary	christian / protestant	three	poorest	female	no		yes	Yes	No	1.505549	83	4	Angola
23 29 2	AO5	23	1505549	2011	23	mesoendemica estavel rural	mesoendemica estavel rural	mesoendemica estavel	rural	primary	christian / protestant	three	poorest	male	yes	three year old	yes		Yes	1.505549	83	4	Angola
23 32 2	AO5	23	1505549	2011	23	mesoendemica estavel rural	mesoendemica estavel rural	mesoendemica estavel	rural	no education	christian / protestant	two	poorer	female	no	one year old	yes	Yes	No	1.505549	83	4	Angola
23 32 2	AO5	23	1505549	2011	23	mesoendemica estavel rural	mesoendemica estavel rural	mesoendemica estavel	rural	no education	christian / protestant	two	poorer	female	no	five year old	yes	Yes	No	1.505549	83	4	Angola
23 35 1	AO5	23	1505549	2011	23	mesoendemica estavel rural	mesoendemica estavel rural	mesoendemica estavel	rural	primary	christian / protestant	two	poorer	female	yes	one year old	yes		Yes	1.505549	83	4	Angola
23 35 1	AO5	23	1505549	2011	23	mesoendemica estavel rural	mesoendemica estavel rural	mesoendemica estavel	rural	primary	christian / protestant	two	poorer	male	yes	four year old	yes		Yes	1.505549	83	4	Angola
23 37 2	AO5	23	1505549	2011	23	mesoendemica estavel rural	mesoendemica estavel rural	mesoendemica estavel	rural	no education	christian / protestant	two	poorest	female	no		no	Yes	No	1.505549	83	4	Angola
23 37 2	AO5	23	1505549	2011	23	mesoendemica estavel rural	mesoendemica estavel rural	mesoendemica estavel	rural	no education	christian / protestant	two	poorest	male	no		no	Yes	No	1.505549	83	4	Angola
24 1 2	AO5	24	1505549	2011	24	mesoendemica estavel rural	mesoendemica estavel rural	mesoendemica estavel	rural	no education	catholic	two	poorest	female	no	one year old	yes	Yes	No	1.505549	84	4	Angola
24 1 2	AO5	24	1505549	2011	24	mesoendemica estavel rural	mesoendemica estavel rural	mesoendemica estavel	rural	no education	catholic	two	poorest	male	no	four year old	yes	Yes	No	1.505549	84	4	Angola
24 4 3	AO5	24	1505549	2011	24	mesoendemica estavel rural	mesoendemica estavel rural	mesoendemica estavel	rural	no education	christian / protestant	two	poorest	male	yes	two year old	yes		Yes	1.505549	84	4	Angola
24 4 3	AO5	24	1505549	2011	24	mesoendemica estavel rural	mesoendemica estavel rural	mesoendemica estavel	rural	no education	christian / protestant	two	poorest	male	yes	five year old	yes		Yes	1.505549	84	4	Angola
24 6 2	AO5	24	1505549	2011	24	mesoendemica estavel rural	mesoendemica estavel rural	mesoendemica estavel	rural	primary	christian / protestant	two	poorest	male	yes		yes		Yes	1.505549	84	4	Angola
24 6 2	AO5	24	1505549	2011	24	mesoendemica estavel rural	mesoendemica estavel rural	mesoendemica estavel	rural	primary	christian / protestant	two	poorest	female	yes		yes		Yes	1.505549	84	4	Angola
24 7 2	AO5	24	1505549	2011	24	mesoendemica estavel rural	mesoendemica estavel rural	mesoendemica estavel	rural	no education	christian / protestant	two	poorest	female	no	three year old	yes	Yes	No	1.505549	84	4	Angola
24 7 2	AO5	24	1505549	2011	24	mesoendemica estavel rural	mesoendemica estavel rural	mesoendemica estavel	rural	no education	christian / protestant	two	poorest	female	no	five year old	yes	Yes	No	1.505549	84	4	Angola
24 10 2	AO5	24	1505549	2011	24	mesoendemica estavel rural	mesoendemica estavel rural	mesoendemica estavel	rural	no education	christian / protestant	three	poorest	male	no		no	Yes	No	1.505549	84	4	Angola
24 10 2	AO5	24	1505549	2011	24	mesoendemica estavel rural	mesoendemica estavel rural	mesoendemica estavel	rural	no education	christian / protestant	three	poorest	female	yes	four year old	no			1.505549	84	4	Angola
24 17 1	AO5	24	1505549	2011	24	mesoendemica estavel rural	mesoendemica estavel rural	mesoendemica estavel	rural	no education	christian / protestant	two	poorest	male	yes	two year old	no			1.505549	84	4	Angola
24 17 4	AO5	24	1505549	2011	24	mesoendemica estavel rural	mesoendemica estavel rural	mesoendemica estavel	rural	no education	christian / protestant	two	poorest	female	yes	three year old	yes		Yes	1.505549	84	4	Angola
24 20 2	AO5	24	1505549	2011	24	mesoendemica estavel rural	mesoendemica estavel rural	mesoendemica estavel	rural	no education	christian / protestant	three	poorest	male	no	two year old	yes	Yes	No	1.505549	84	4	Angola
24 20 2	AO5	24	1505549	2011	24	mesoendemica estavel rural	mesoendemica estavel rural	mesoendemica estavel	rural	no education	christian / protestant	three	poorest	male	yes	four year old	yes		Yes	1.505549	84	4	Angola
24 23 2	AO5	24	1505549	2011	24	mesoendemica estavel rural	mesoendemica estavel rural	mesoendemica estavel	rural	no education	christian / protestant	three	poorest	female	no	one year old	no	Yes	No	1.505549	84	4	Angola
24 23 2	AO5	24	1505549	2011	24	mesoendemica estavel rural	mesoendemica estavel rural	mesoendemica estavel	rural	no education	christian / protestant	three	poorest	female	no	three year old	no	Yes	No	1.505549	84	4	Angola
24 23 2	AO5	24	1505549	2011	24	mesoendemica estavel rural	mesoendemica estavel rural	mesoendemica estavel	rural	no education	christian / protestant	three	poorest	male	yes	five year old	no			1.505549	84	4	Angola
24 25 2	AO5	24	1505549	2011	24	mesoendemica estavel rural	mesoendemica estavel rural	mesoendemica estavel	rural	primary	no religion	one	poorer	female			yes	Yes	No	1.505549	84	4	Angola
24 25 2	AO5	24	1505549	2011	24	mesoendemica estavel rural	mesoendemica estavel rural	mesoendemica estavel	rural	primary	no religion	one	poorer	male	no		yes	Yes	No	1.505549	84	4	Angola
24 28 2	AO5	24	1505549	2011	24	mesoendemica estavel rural	mesoendemica estavel rural	mesoendemica estavel	rural	primary	christian / protestant	two	poorest	male	no		yes	Yes	No	1.505549	84	4	Angola
24 28 2	AO5	24	1505549	2011	24	mesoendemica estavel rural	mesoendemica estavel rural	mesoendemica estavel	rural	primary	christian / protestant	two	poorest	female	yes		yes		Yes	1.505549	84	4	Angola
25 3 2	AO5	25	1505549	2011	25	mesoendemica estavel rural	mesoendemica estavel rural	mesoendemica estavel	rural	no education	catholic	four	poorer	male	no		no	Yes	No	1.505549	85	4	Angola
25 3 2	AO5	25	1505549	2011	25	mesoendemica estavel rural	mesoendemica estavel rural	mesoendemica estavel	rural	no education	catholic	four	poorer	female	no		no	Yes	No	1.505549	85	4	Angola
25 3 2	AO5	25	1505549	2011	25	mesoendemica estavel rural	mesoendemica estavel rural	mesoendemica estavel	rural	no education	catholic	four	poorer	female	no		no	Yes	No	1.505549	85	4	Angola
25 4 2	AO5	25	1505549	2011	25	mesoendemica estavel rural	mesoendemica estavel rural	mesoendemica estavel	rural	no education	catholic	three	poorest	male	no	one year old	no	Yes	No	1.505549	85	4	Angola
25 4 2	AO5	25	1505549	2011	25	mesoendemica estavel rural	mesoendemica estavel rural	mesoendemica estavel	rural	no education	catholic	three	poorest	male	no	three year old	no	Yes	No	1.505549	85	4	Angola
25 5 2	AO5	25	1505549	2011	25	mesoendemica estavel rural	mesoendemica estavel rural	mesoendemica estavel	rural	no education	catholic	three	poorest	female	no		no	Yes	No	1.505549	85	4	Angola
25 5 2	AO5	25	1505549	2011	25	mesoendemica estavel rural	mesoendemica estavel rural	mesoendemica estavel	rural	no education	catholic	three	poorest	male	no		no	Yes	No	1.505549	85	4	Angola
25 6 2	AO5	25	1505549	2011	25	mesoendemica estavel rural	mesoendemica estavel rural	mesoendemica estavel	rural	no education	no religion	one	poorer	female	no		yes	Yes	No	1.505549	85	4	Angola
25 7 2	AO5	25	1505549	2011	25	mesoendemica estavel rural	mesoendemica estavel rural	mesoendemica estavel	rural	primary	christian / protestant	two	poorer	female	no	three year old	yes	Yes	No	1.505549	85	4	Angola
25 7 2	AO5	25	1505549	2011	25	mesoendemica estavel rural	mesoendemica estavel rural	mesoendemica estavel	rural	primary	christian / protestant	two	poorer	male	yes	five year old	yes			1.505549	85	4	Angola
25 8 3	AO5	25	1505549	2011	25	mesoendemica estavel rural	mesoendemica estavel rural	mesoendemica estavel	rural	primary	catholic	one	poorer	male	no		no	Yes	No	1.505549	85	4	Angola
25 11 2	AO5	25	1505549	2011	25	mesoendemica estavel rural	mesoendemica estavel rural	mesoendemica estavel	rural	no education	catholic	two	poorest	female	yes		yes		Yes	1.505549	85	4	Angola
25 11 2	AO5	25	1505549	2011	25	mesoendemica estavel rural	mesoendemica estavel rural	mesoendemica estavel	rural	no education	catholic	two	poorest	female			yes	Yes	No	1.505549	85	4	Angola
25 12 2	AO5	25	1505549	2011	25	mesoendemica estavel rural	mesoendemica estavel rural	mesoendemica estavel	rural	no education	catholic	two	poorer	male	no		no	Yes	No	1.505549	85	4	Angola
25 12 2	AO5	25	1505549	2011	25	mesoendemica estavel rural	mesoendemica estavel rural	mesoendemica estavel	rural	no education	catholic	two	poorer	female			no	Yes	No	1.505549	85	4	Angola
25 17 1	AO5	25	1505549	2011	25	mesoendemica estavel rural	mesoendemica estavel rural	mesoendemica estavel	rural	no education	catholic	two	poorest	female	yes	three year old	no			1.505549	85	4	Angola
25 17 4	AO5	25	1505549	2011	25	mesoendemica estavel rural	mesoendemica estavel rural	mesoendemica estavel	rural	no education	catholic	two	poorest	female	no	one year old	no	Yes	No	1.505549	85	4	Angola
25 20 3	AO5	25	1505549	2011	25	mesoendemica estavel rural	mesoendemica estavel rural	mesoendemica estavel	rural	primary	catholic	two	poorest	male	yes	one year old	yes		Yes	1.505549	85	4	Angola
25 20 3	AO5	25	1505549	2011	25	mesoendemica estavel rural	mesoendemica estavel rural	mesoendemica estavel	rural	primary	catholic	two	poorest	female	yes	three year old	yes		Yes	1.505549	85	4	Angola
25 21 2	AO5	25	1505549	2011	25	mesoendemica estavel rural	mesoendemica estavel rural	mesoendemica estavel	rural	primary	christian / protestant	two	poorest	male	no		no	Yes	No	1.505549	85	4	Angola
25 34 2	AO5	25	1505549	2011	25	mesoendemica estavel rural	mesoendemica estavel rural	mesoendemica estavel	rural	primary	christian / protestant	one	poorer	female	yes		no	Yes	Yes	1.505549	85	4	Angola
26 1 1	AO5	26	1505549	2011	26	mesoendemica estavel rural	mesoendemica estavel rural	mesoendemica estavel	rural	no education	christian / protestant	two	poorest	male	no	three year old	no	Yes	No	1.505549	86	4	Angola
26 1 1	AO5	26	1505549	2011	26	mesoendemica estavel rural	mesoendemica estavel rural	mesoendemica estavel	rural	no education	christian / protestant	two	poorest	male	no	five year old	no	Yes	No	1.505549	86	4	Angola
26 4 2	AO5	26	1505549	2011	26	mesoendemica estavel rural	mesoendemica estavel rural	mesoendemica estavel	rural	no education	christian / protestant	two	poorest	male	no	two year old	no	Yes	No	1.505549	86	4	Angola
26 7 1	AO5	26	1505549	2011	26	mesoendemica estavel rural	mesoendemica estavel rural	mesoendemica estavel	rural	no education	no religion	two	poorest	male	no		no	Yes	No	1.505549	86	4	Angola
26 7 1	AO5	26	1505549	2011	26	mesoendemica estavel rural	mesoendemica estavel rural	mesoendemica estavel	rural	no education	no religion	two	poorest	male	no		no	Yes	No	1.505549	86	4	Angola
26 13 1	AO5	26	1505549	2011	26	mesoendemica estavel rural	mesoendemica estavel rural	mesoendemica estavel	rural	primary	christian / protestant	three	poorest	male	yes	two year old	yes			1.505549	86	4	Angola
26 13 1	AO5	26	1505549	2011	26	mesoendemica estavel rural	mesoendemica estavel rural	mesoendemica estavel	rural	primary	christian / protestant	three	poorest	female	yes	four year old	yes			1.505549	86	4	Angola
26 16 2	AO5	26	1505549	2011	26	mesoendemica estavel rural	mesoendemica estavel rural	mesoendemica estavel	rural	primary	no religion	one	poorest	female	yes		no			1.505549	86	4	Angola
26 17 2	AO5	26	1505549	2011	26	mesoendemica estavel rural	mesoendemica estavel rural	mesoendemica estavel	rural	no education	christian / protestant	two	poorest	female	yes		no			1.505549	86	4	Angola
26 17 5	AO5	26	1505549	2011	26	mesoendemica estavel rural	mesoendemica estavel rural	mesoendemica estavel	rural	no education	christian / protestant	two	poorest	female	no	two year old	no	Yes	No	1.505549	86	4	Angola
26 20 2	AO5	26	1505549	2011	26	mesoendemica estavel rural	mesoendemica estavel rural	mesoendemica estavel	rural	primary	christian / protestant	two	poorest	male	yes	two year old	no			1.505549	86	4	Angola
26 20 2	AO5	26	1505549	2011	26	mesoendemica estavel rural	mesoendemica estavel rural	mesoendemica estavel	rural	primary	christian / protestant	two	poorest	female	no	five year old	no	Yes	No	1.505549	86	4	Angola
26 23 2	AO5	26	1505549	2011	26	mesoendemica estavel rural	mesoendemica estavel rural	mesoendemica estavel	rural	no education	catholic	two	poorer	male	no	three year old	no	Yes	No	1.505549	86	4	Angola
26 23 2	AO5	26	1505549	2011	26	mesoendemica estavel rural	mesoendemica estavel rural	mesoendemica estavel	rural	no education	catholic	two	poorer	female	no	five year old	no	Yes	No	1.505549	86	4	Angola
26 26 2	AO5	26	1505549	2011	26	mesoendemica estavel rural	mesoendemica estavel rural	mesoendemica estavel	rural	no education	catholic	two	poorest	male	no	three year old	no	Yes	No	1.505549	86	4	Angola
26 26 2	AO5	26	1505549	2011	26	mesoendemica estavel rural	mesoendemica estavel rural	mesoendemica estavel	rural	no education	catholic	two	poorest	male	no	five year old	no	Yes	No	1.505549	86	4	Angola
26 29 2	AO5	26	1505549	2011	26	mesoendemica estavel rural	mesoendemica estavel rural	mesoendemica estavel	rural	no education	christian / protestant	two	poorest	male	no	one year old	no	Yes	No	1.505549	86	4	Angola
26 29 2	AO5	26	1505549	2011	26	mesoendemica estavel rural	mesoendemica estavel rural	mesoendemica estavel	rural	no education	christian / protestant	two	poorest	female	no	four year old	no	Yes	No	1.505549	86	4	Angola
26 31 2	AO5	26	1505549	2011	26	mesoendemica estavel rural	mesoendemica estavel rural	mesoendemica estavel	rural	no education	other	two	poorest	female	no		yes	Yes	No	1.505549	86	4	Angola
26 31 2	AO5	26	1505549	2011	26	mesoendemica estavel rural	mesoendemica estavel rural	mesoendemica estavel	rural	no education	other	two	poorest	female	no		yes	Yes	No	1.505549	86	4	Angola
27 1 1	AO5	27	1505549	2011	27	mesoendemica estavel rural	mesoendemica estavel rural	mesoendemica estavel	rural	no education	christian / protestant	two	poorer	female	yes	three year old	no		Yes	1.505549	87	4	Angola
27 1 1	AO5	27	1505549	2011	27	mesoendemica estavel rural	mesoendemica estavel rural	mesoendemica estavel	rural	no education	christian / protestant	two	poorer	female	no	five year old	no	Yes	No	1.505549	87	4	Angola
27 4 2	AO5	27	1505549	2011	27	mesoendemica estavel rural	mesoendemica estavel rural	mesoendemica estavel	rural	no education	catholic	two	poorer	female	yes	two year old	no			1.505549	87	4	Angola
27 4 2	AO5	27	1505549	2011	27	mesoendemica estavel rural	mesoendemica estavel rural	mesoendemica estavel	rural	no education	catholic	two	poorer	female	yes	four year old	no			1.505549	87	4	Angola
27 7 1	AO5	27	1505549	2011	27	mesoendemica estavel rural	mesoendemica estavel rural	mesoendemica estavel	rural	no education	catholic	two	poorer	female	no	four year old	no	Yes	No	1.505549	87	4	Angola
27 11 2	AO5	27	1505549	2011	27	mesoendemica estavel rural	mesoendemica estavel rural	mesoendemica estavel	rural	no education	no religion	two	poorer	male	yes		no		Yes	1.505549	87	4	Angola
27 11 2	AO5	27	1505549	2011	27	mesoendemica estavel rural	mesoendemica estavel rural	mesoendemica estavel	rural	no education	no religion	two	poorer	male	no		no	Yes	No	1.505549	87	4	Angola
27 15 2	AO5	27	1505549	2011	27	mesoendemica estavel rural	mesoendemica estavel rural	mesoendemica estavel	rural	primary	christian / protestant	one	poorer	female	no		no	Yes	No	1.505549	87	4	Angola
27 16 1	AO5	27	1505549	2011	27	mesoendemica estavel rural	mesoendemica estavel rural	mesoendemica estavel	rural	primary	christian / protestant	two	poorer	male	no		no	Yes	No	1.505549	87	4	Angola
27 16 1	AO5	27	1505549	2011	27	mesoendemica estavel rural	mesoendemica estavel rural	mesoendemica estavel	rural	primary	christian / protestant	two	poorer	female	no		no	Yes	No	1.505549	87	4	Angola
27 18 2	AO5	27	1505549	2011	27	mesoendemica estavel rural	mesoendemica estavel rural	mesoendemica estavel	rural	no education	christian / protestant	one	poorer	female	no		no	Yes	No	1.505549	87	4	Angola
27 20 1	AO5	27	1505549	2011	27	mesoendemica estavel rural	mesoendemica estavel rural	mesoendemica estavel	rural	no education	catholic	one	poorer	female	no	three year old	yes	Yes	No	1.505549	87	4	Angola
27 23 2	AO5	27	1505549	2011	27	mesoendemica estavel rural	mesoendemica estavel rural	mesoendemica estavel	rural	no education	christian / protestant	two	poorer	male	no	one year old	no	Yes	No	1.505549	87	4	Angola
27 23 3	AO5	27	1505549	2011	27	mesoendemica estavel rural	mesoendemica estavel rural	mesoendemica estavel	rural	primary	no religion	two	poorer	male	no	three year old	yes	Yes	No	1.505549	87	4	Angola
27 26 2	AO5	27	1505549	2011	27	mesoendemica estavel rural	mesoendemica estavel rural	mesoendemica estavel	rural	primary	no religion	one	poorer	male	no		no	Yes	No	1.505549	87	4	Angola
27 27 2	AO5	27	1505549	2011	27	mesoendemica estavel rural	mesoendemica estavel rural	mesoendemica estavel	rural	primary	christian / protestant	one	poorer	female	no		yes	Yes	No	1.505549	87	4	Angola
27 28 2	AO5	27	1505549	2011	27	mesoendemica estavel rural	mesoendemica estavel rural	mesoendemica estavel	rural	no education	christian / protestant	one	poorer	female	no		no	Yes	No	1.505549	87	4	Angola
27 33 2	AO5	27	1505549	2011	27	mesoendemica estavel rural	mesoendemica estavel rural	mesoendemica estavel	rural	primary	catholic	four	middle	female	no		yes	Yes	No	1.505549	87	4	Angola
27 33 3	AO5	27	1505549	2011	27	mesoendemica estavel rural	mesoendemica estavel rural	mesoendemica estavel	rural	primary	catholic	four	middle	male	no		no	Yes	No	1.505549	87	4	Angola
27 33 3	AO5	27	1505549	2011	27	mesoendemica estavel rural	mesoendemica estavel rural	mesoendemica estavel	rural	primary	catholic	four	middle	female	yes		no			1.505549	87	4	Angola
27 36 1	AO5	27	1505549	2011	27	mesoendemica estavel rural	mesoendemica estavel rural	mesoendemica estavel	rural	primary	no religion	two	poorer	male	no		no	Yes	No	1.505549	87	4	Angola
27 36 1	AO5	27	1505549	2011	27	mesoendemica estavel rural	mesoendemica estavel rural	mesoendemica estavel	rural	primary	no religion	two	poorer	female	no		no	Yes	No	1.505549	87	4	Angola
28 1 2	AO5	28	1505549	2011	28	mesoendemica estavel rural	mesoendemica estavel rural	mesoendemica estavel	rural	primary	christian / protestant	one	poorest	female	no	four year old	yes	Yes	No	1.505549	88	4	Angola
28 4 2	AO5	28	1505549	2011	28	mesoendemica estavel rural	mesoendemica estavel rural	mesoendemica estavel	rural	primary	christian / protestant	two	poorer	female	no		no	Yes	No	1.505549	88	4	Angola
28 4 2	AO5	28	1505549	2011	28	mesoendemica estavel rural	mesoendemica estavel rural	mesoendemica estavel	rural	primary	christian / protestant	two	poorer	female	no	five year old	no	Yes	No	1.505549	88	4	Angola
28 5 2	AO5	28	1505549	2011	28	mesoendemica estavel rural	mesoendemica estavel rural	mesoendemica estavel	rural	primary	catholic	two	poorer	male	no		no	Yes	No	1.505549	88	4	Angola
28 5 2	AO5	28	1505549	2011	28	mesoendemica estavel rural	mesoendemica estavel rural	mesoendemica estavel	rural	primary	catholic	two	poorer	male	no		no	Yes	No	1.505549	88	4	Angola
28 6 1	AO5	28	1505549	2011	28	mesoendemica estavel rural	mesoendemica estavel rural	mesoendemica estavel	rural	primary	christian / protestant	one	poorer	male	no		no	Yes	No	1.505549	88	4	Angola
28 7 2	AO5	28	1505549	2011	28	mesoendemica estavel rural	mesoendemica estavel rural	mesoendemica estavel	rural	no education	christian / protestant	two	poorest	male	no	two year old	no	Yes	No	1.505549	88	4	Angola
28 7 2	AO5	28	1505549	2011	28	mesoendemica estavel rural	mesoendemica estavel rural	mesoendemica estavel	rural	no education	christian / protestant	two	poorest	female	no	five year old	no	Yes	No	1.505549	88	4	Angola
28 11 2	AO5	28	1505549	2011	28	mesoendemica estavel rural	mesoendemica estavel rural	mesoendemica estavel	rural	primary	christian / protestant	two	middle	male	no		no	Yes	No	1.505549	88	4	Angola
28 11 2	AO5	28	1505549	2011	28	mesoendemica estavel rural	mesoendemica estavel rural	mesoendemica estavel	rural	primary	christian / protestant	two	middle	male	no		no	Yes	No	1.505549	88	4	Angola
28 13 1	AO5	28	1505549	2011	28	mesoendemica estavel rural	mesoendemica estavel rural	mesoendemica estavel	rural	primary	christian / protestant	three	poorer	female	no	three year old	yes	Yes	No	1.505549	88	4	Angola
28 13 4	AO5	28	1505549	2011	28	mesoendemica estavel rural	mesoendemica estavel rural	mesoendemica estavel	rural	no education	christian / protestant	three	poorer	male	yes	four year old	yes			1.505549	88	4	Angola
28 17 1	AO5	28	1505549	2011	28	mesoendemica estavel rural	mesoendemica estavel rural	mesoendemica estavel	rural	primary	no religion	one	poorer	male	no	three year old	no	Yes	No	1.505549	88	4	Angola
28 20 2	AO5	28	1505549	2011	28	mesoendemica estavel rural	mesoendemica estavel rural	mesoendemica estavel	rural	primary	christian / protestant	two	poorest	male	no		no	Yes	No	1.505549	88	4	Angola
28 20 2	AO5	28	1505549	2011	28	mesoendemica estavel rural	mesoendemica estavel rural	mesoendemica estavel	rural	primary	christian / protestant	two	poorest	male	no		no	Yes	No	1.505549	88	4	Angola
28 21 2	AO5	28	1505549	2011	28	mesoendemica estavel rural	mesoendemica estavel rural	mesoendemica estavel	rural	primary	christian / protestant	one	poorer	male	no		yes	Yes	No	1.505549	88	4	Angola
28 23 1	AO5	28	1505549	2011	28	mesoendemica estavel rural	mesoendemica estavel rural	mesoendemica estavel	rural	no education	catholic	two	poorer	male	no	two year old	no	Yes	No	1.505549	88	4	Angola
28 23 1	AO5	28	1505549	2011	28	mesoendemica estavel rural	mesoendemica estavel rural	mesoendemica estavel	rural	no education	catholic	two	poorer	male	no	two year old	no	Yes	No	1.505549	88	4	Angola
28 26 2	AO5	28	1505549	2011	28	mesoendemica estavel rural	mesoendemica estavel rural	mesoendemica estavel	rural	primary	christian / protestant	two	poorer	female	yes	two year old	no			1.505549	88	4	Angola
28 26 2	AO5	28	1505549	2011	28	mesoendemica estavel rural	mesoendemica estavel rural	mesoendemica estavel	rural	primary	christian / protestant	two	poorer	male	no	four year old	no	Yes	No	1.505549	88	4	Angola
28 28 2	AO5	28	1505549	2011	28	mesoendemica estavel rural	mesoendemica estavel rural	mesoendemica estavel	rural	primary	catholic	two	poorer	male	yes		yes			1.505549	88	4	Angola
28 29 2	AO5	28	1505549	2011	28	mesoendemica estavel rural	mesoendemica estavel rural	mesoendemica estavel	rural	primary	catholic	two	poorest	female	no	two year old	no	Yes	No	1.505549	88	4	Angola
28 29 2	AO5	28	1505549	2011	28	mesoendemica estavel rural	mesoendemica estavel rural	mesoendemica estavel	rural	primary	catholic	two	poorest	male	no	five year old	no	Yes	No	1.505549	88	4	Angola
29 1 2	AO5	29	1726877	2011	29	mesoendemica estavel rural	mesoendemica estavel rural	mesoendemica estavel	rural	primary	christian / protestant	two	richer	female	yes	three year old	no		Yes	1.726877	89	4	Angola
29 1 8	AO5	29	1726877	2011	29	mesoendemica estavel rural	mesoendemica estavel rural	mesoendemica estavel	rural	no education	christian / protestant	two	richer	male	no	one year old	no	Yes	No	1.726877	89	4	Angola
29 2 9	AO5	29	1726877	2011	29	mesoendemica estavel rural	mesoendemica estavel rural	mesoendemica estavel	rural	primary	no religion	two	middle	female	no		yes	Yes	No	1.726877	89	4	Angola
29 2 9	AO5	29	1726877	2011	29	mesoendemica estavel rural	mesoendemica estavel rural	mesoendemica estavel	rural	primary	no religion	two	middle	female	no		yes	Yes	No	1.726877	89	4	Angola
29 3 1	AO5	29	1726877	2011	29	mesoendemica estavel rural	mesoendemica estavel rural	mesoendemica estavel	rural	primary	christian / protestant	two	middle	female	yes		no	Yes	Yes	1.726877	89	4	Angola
29 3 1	AO5	29	1726877	2011	29	mesoendemica estavel rural	mesoendemica estavel rural	mesoendemica estavel	rural	primary	christian / protestant	two	middle	female			no	Yes	No	1.726877	89	4	Angola
29 3 1	AO5	29	1726877	2011	29	mesoendemica estavel rural	mesoendemica estavel rural	mesoendemica estavel	rural	primary	christian / protestant	two	middle	male	no		no	Yes	No	1.726877	89	4	Angola
29 5 2	AO5	29	1726877	2011	29	mesoendemica estavel rural	mesoendemica estavel rural	mesoendemica estavel	rural	primary	christian / protestant	two	richer	male	yes		no	Yes	Yes	1.726877	89	4	Angola
29 6 1	AO5	29	1726877	2011	29	mesoendemica estavel rural	mesoendemica estavel rural	mesoendemica estavel	rural	primary	christian / protestant	two	middle	female	no		no	Yes	No	1.726877	89	4	Angola
29 6 1	AO5	29	1726877	2011	29	mesoendemica estavel rural	mesoendemica estavel rural	mesoendemica estavel	rural	primary	christian / protestant	two	middle	male	no		no	Yes	No	1.726877	89	4	Angola
29 7 2	AO5	29	1726877	2011	29	mesoendemica estavel rural	mesoendemica estavel rural	mesoendemica estavel	rural	primary	no religion	two	richer	female	no	three year old	yes	Yes	No	1.726877	89	4	Angola
29 7 2	AO5	29	1726877	2011	29	mesoendemica estavel rural	mesoendemica estavel rural	mesoendemica estavel	rural	primary	no religion	two	richer	male	no	five year old	yes	Yes	No	1.726877	89	4	Angola
29 8 1	AO5	29	1726877	2011	29	mesoendemica estavel rural	mesoendemica estavel rural	mesoendemica estavel	rural	primary	christian / protestant	two	middle	male			yes	Yes	No	1.726877	89	4	Angola
29 8 1	AO5	29	1726877	2011	29	mesoendemica estavel rural	mesoendemica estavel rural	mesoendemica estavel	rural	primary	christian / protestant	two	middle	male	no		yes	Yes	No	1.726877	89	4	Angola
29 8 1	AO5	29	1726877	2011	29	mesoendemica estavel rural	mesoendemica estavel rural	mesoendemica estavel	rural	primary	christian / protestant	two	middle	male	no		yes	Yes	No	1.726877	89	4	Angola
29 10 2	AO5	29	1726877	2011	29	mesoendemica estavel rural	mesoendemica estavel rural	mesoendemica estavel	rural	no education	no religion	four	poorer	male	yes				Yes	1.726877	89	4	Angola
29 10 2	AO5	29	1726877	2011	29	mesoendemica estavel rural	mesoendemica estavel rural	mesoendemica estavel	rural	no education	no religion	four	poorer	male	no	three year old		Yes	No	1.726877	89	4	Angola
29 10 2	AO5	29	1726877	2011	29	mesoendemica estavel rural	mesoendemica estavel rural	mesoendemica estavel	rural	no education	no religion	four	poorer	female	no	five year old		Yes	No	1.726877	89	4	Angola
29 10 6	AO5	29	1726877	2011	29	mesoendemica estavel rural	mesoendemica estavel rural	mesoendemica estavel	rural	primary	christian / protestant	four	poorer	male	yes	three year old	no			1.726877	89	4	Angola
29 10 6	AO5	29	1726877	2011	29	mesoendemica estavel rural	mesoendemica estavel rural	mesoendemica estavel	rural	primary	christian / protestant	four	poorer	female	no		no	Yes	No	1.726877	89	4	Angola
29 12 1	AO5	29	1726877	2011	29	mesoendemica estavel rural	mesoendemica estavel rural	mesoendemica estavel	rural	primary	christian / protestant	one	poorer	female			no	Yes	No	1.726877	89	4	Angola
29 12 1	AO5	29	1726877	2011	29	mesoendemica estavel rural	mesoendemica estavel rural	mesoendemica estavel	rural	primary	christian / protestant	one	poorer	male			no	Yes	No	1.726877	89	4	Angola
29 12 1	AO5	29	1726877	2011	29	mesoendemica estavel rural	mesoendemica estavel rural	mesoendemica estavel	rural	primary	christian / protestant	one	poorer	male	no		no	Yes	No	1.726877	89	4	Angola
29 15 3	AO5	29	1726877	2011	29	mesoendemica estavel rural	mesoendemica estavel rural	mesoendemica estavel	rural	no education	christian / protestant	three	middle	male	yes			Yes	Yes	1.726877	89	4	Angola
29 16 2	AO5	29	1726877	2011	29	mesoendemica estavel rural	mesoendemica estavel rural	mesoendemica estavel	rural	no education	no religion	one	middle	male	no		no	Yes	No	1.726877	89	4	Angola
29 17 2	AO5	29	1726877	2011	29	mesoendemica estavel rural	mesoendemica estavel rural	mesoendemica estavel	rural	no education	no religion	two	middle	female	no	two year old		Yes	No	1.726877	89	4	Angola
29 19 7	AO5	29	1726877	2011	29	mesoendemica estavel rural	mesoendemica estavel rural	mesoendemica estavel	rural	primary	no religion	one	middle	male	no		no	Yes	No	1.726877	89	4	Angola
29 20 2	AO5	29	1726877	2011	29	mesoendemica estavel rural	mesoendemica estavel rural	mesoendemica estavel	rural	primary	no religion	two	middle	male	no	two year old	no	Yes	No	1.726877	89	4	Angola
29 22 2	AO5	29	1726877	2011	29	mesoendemica estavel rural	mesoendemica estavel rural	mesoendemica estavel	rural	primary	christian / protestant	two	middle	male	no			Yes	No	1.726877	89	4	Angola
29 22 2	AO5	29	1726877	2011	29	mesoendemica estavel rural	mesoendemica estavel rural	mesoendemica estavel	rural	primary	christian / protestant	two	middle	male	yes					1.726877	89	4	Angola
29 22 2	AO5	29	1726877	2011	29	mesoendemica estavel rural	mesoendemica estavel rural	mesoendemica estavel	rural	primary	christian / protestant	two	middle	female				Yes	No	1.726877	89	4	Angola
29 23 2	AO5	29	1726877	2011	29	mesoendemica estavel rural	mesoendemica estavel rural	mesoendemica estavel	rural	primary	christian / protestant	two	middle	female	no	two year old	no	Yes	No	1.726877	89	4	Angola
29 23 2	AO5	29	1726877	2011	29	mesoendemica estavel rural	mesoendemica estavel rural	mesoendemica estavel	rural	primary	christian / protestant	two	middle	female	no	five year old	no	Yes	No	1.726877	89	4	Angola
29 24 1	AO5	29	1726877	2011	29	mesoendemica estavel rural	mesoendemica estavel rural	mesoendemica estavel	rural	primary	no religion	two	middle	female	no		no	Yes	No	1.726877	89	4	Angola
29 24 1	AO5	29	1726877	2011	29	mesoendemica estavel rural	mesoendemica estavel rural	mesoendemica estavel	rural	primary	no religion	two	middle	female	no		no	Yes	No	1.726877	89	4	Angola
29 25 2	AO5	29	1726877	2011	29	mesoendemica estavel rural	mesoendemica estavel rural	mesoendemica estavel	rural	primary	christian / protestant	two	richer	male	no		no	Yes	No	1.726877	89	4	Angola
29 25 2	AO5	29	1726877	2011	29	mesoendemica estavel rural	mesoendemica estavel rural	mesoendemica estavel	rural	primary	christian / protestant	two	richer	male	no		no	Yes	No	1.726877	89	4	Angola
29 26 2	AO5	29	1726877	2011	29	mesoendemica estavel rural	mesoendemica estavel rural	mesoendemica estavel	rural	primary	catholic	one	middle	female	yes	three year old	no	Yes	Yes	1.726877	89	4	Angola
29 27 2	AO5	29	1726877	2011	29	mesoendemica estavel rural	mesoendemica estavel rural	mesoendemica estavel	rural	primary	no religion	one	middle	female	yes		no		Yes	1.726877	89	4	Angola
29 29 2	AO5	29	1726877	2011	29	mesoendemica estavel rural	mesoendemica estavel rural	mesoendemica estavel	rural	primary	no religion	two	richer	male	no	three year old	no	Yes	No	1.726877	89	4	Angola
29 29 2	AO5	29	1726877	2011	29	mesoendemica estavel rural	mesoendemica estavel rural	mesoendemica estavel	rural	primary	no religion	two	richer	male	yes	five year old	no			1.726877	89	4	Angola
29 31 2	AO5	29	1726877	2011	29	mesoendemica estavel rural	mesoendemica estavel rural	mesoendemica estavel	rural	no education	no religion	two	richer	male	no		no	Yes	No	1.726877	89	4	Angola
29 31 2	AO5	29	1726877	2011	29	mesoendemica estavel rural	mesoendemica estavel rural	mesoendemica estavel	rural	no education	no religion	two	richer	female	no		no	Yes	No	1.726877	89	4	Angola
29 33 2	AO5	29	1726877	2011	29	mesoendemica estavel rural	mesoendemica estavel rural	mesoendemica estavel	rural	no education	christian / protestant	one	middle	male	no	five year old	no	Yes	No	1.726877	89	4	Angola
29 36 2	AO5	29	1726877	2011	29	mesoendemica estavel rural	mesoendemica estavel rural	mesoendemica estavel	rural	primary	christian / protestant	two	middle	female	yes	four year old	no		Yes	1.726877	89	4	Angola
29 36 7	AO5	29	1726877	2011	29	mesoendemica estavel rural	mesoendemica estavel rural	mesoendemica estavel	rural	primary	no religion	two	middle	male	yes	two year old	no			1.726877	89	4	Angola
30 3 3	AO5	30	1726877	2011	30	mesoendemica estavel rural	mesoendemica estavel rural	mesoendemica estavel	rural	primary	christian / protestant	one	middle	male	no		yes	Yes	No	1.726877	90	4	Angola
30 4 1	AO5	30	1726877	2011	30	mesoendemica estavel rural	mesoendemica estavel rural	mesoendemica estavel	rural	primary	christian / protestant	two	poorest	male	no	four year old	no	Yes	No	1.726877	90	4	Angola
30 5 1	AO5	30	1726877	2011	30	mesoendemica estavel rural	mesoendemica estavel rural	mesoendemica estavel	rural	primary	no religion	two	poorer	male	no		no	Yes	No	1.726877	90	4	Angola
30 5 1	AO5	30	1726877	2011	30	mesoendemica estavel rural	mesoendemica estavel rural	mesoendemica estavel	rural	primary	no religion	two	poorer	male	no		no	Yes	No	1.726877	90	4	Angola
30 9 2	AO5	30	1726877	2011	30	mesoendemica estavel rural	mesoendemica estavel rural	mesoendemica estavel	rural	primary	christian / protestant	two	poorest	male	no		no	Yes	No	1.726877	90	4	Angola
30 9 2	AO5	30	1726877	2011	30	mesoendemica estavel rural	mesoendemica estavel rural	mesoendemica estavel	rural	primary	christian / protestant	two	poorest	male	no		no	Yes	No	1.726877	90	4	Angola
30 13 2	AO5	30	1726877	2011	30	mesoendemica estavel rural	mesoendemica estavel rural	mesoendemica estavel	rural	primary	christian / protestant	three	middle	male	yes	one year old	yes	No	Yes	1.726877	90	4	Angola
30 13 2	AO5	30	1726877	2011	30	mesoendemica estavel rural	mesoendemica estavel rural	mesoendemica estavel	rural	primary	christian / protestant	three	middle	female	no	four year old	yes	Yes	No	1.726877	90	4	Angola
30 13 2	AO5	30	1726877	2011	30	mesoendemica estavel rural	mesoendemica estavel rural	mesoendemica estavel	rural	primary	christian / protestant	three	middle	male	no	five year old	yes	Yes	No	1.726877	90	4	Angola
30 20 2	AO5	30	1726877	2011	30	mesoendemica estavel rural	mesoendemica estavel rural	mesoendemica estavel	rural	primary	christian / protestant	two	middle	male	no	one year old	no	Yes	No	1.726877	90	4	Angola
30 20 2	AO5	30	1726877	2011	30	mesoendemica estavel rural	mesoendemica estavel rural	mesoendemica estavel	rural	primary	christian / protestant	two	middle	female	no	three year old	no	Yes	No	1.726877	90	4	Angola
30 23 2	AO5	30	1726877	2011	30	mesoendemica estavel rural	mesoendemica estavel rural	mesoendemica estavel	rural	primary	christian / protestant	three	richer	female	no	two year old	no	Yes	No	1.726877	90	4	Angola
30 23 2	AO5	30	1726877	2011	30	mesoendemica estavel rural	mesoendemica estavel rural	mesoendemica estavel	rural	primary	christian / protestant	three	richer	male	no	four year old	no	Yes	No	1.726877	90	4	Angola
30 26 7	AO5	30	1726877	2011	30	mesoendemica estavel rural	mesoendemica estavel rural	mesoendemica estavel	rural	primary	christian / protestant	four	poorer	female	no	one year old	yes	Yes	No	1.726877	90	4	Angola
30 26 7	AO5	30	1726877	2011	30	mesoendemica estavel rural	mesoendemica estavel rural	mesoendemica estavel	rural	primary	christian / protestant	four	poorer	male			yes	Yes	No	1.726877	90	4	Angola
30 26 12	AO5	30	1726877	2011	30	mesoendemica estavel rural	mesoendemica estavel rural	mesoendemica estavel	rural	primary	christian / protestant	four	poorer	male	yes	one year old	yes			1.726877	90	4	Angola
30 26 12	AO5	30	1726877	2011	30	mesoendemica estavel rural	mesoendemica estavel rural	mesoendemica estavel	rural	primary	christian / protestant	four	poorer	female	no	three year old	yes	Yes	No	1.726877	90	4	Angola
30 26 12	AO5	30	1726877	2011	30	mesoendemica estavel rural	mesoendemica estavel rural	mesoendemica estavel	rural	primary	christian / protestant	four	poorer	male	no	four year old	yes	Yes	No	1.726877	90	4	Angola
30 27 2	AO5	30	1726877	2011	30	mesoendemica estavel rural	mesoendemica estavel rural	mesoendemica estavel	rural	primary	christian / protestant	two	middle	male	no		yes	Yes	No	1.726877	90	4	Angola
30 27 2	AO5	30	1726877	2011	30	mesoendemica estavel rural	mesoendemica estavel rural	mesoendemica estavel	rural	primary	christian / protestant	two	middle	female	no		yes	Yes	No	1.726877	90	4	Angola
30 28 3	AO5	30	1726877	2011	30	mesoendemica estavel rural	mesoendemica estavel rural	mesoendemica estavel	rural	primary	christian / protestant	two	poorer	male	no		no	Yes	No	1.726877	90	4	Angola
30 28 3	AO5	30	1726877	2011	30	mesoendemica estavel rural	mesoendemica estavel rural	mesoendemica estavel	rural	primary	christian / protestant	two	poorer	female	no		no	Yes	No	1.726877	90	4	Angola
30 29 2	AO5	30	1726877	2011	30	mesoendemica estavel rural	mesoendemica estavel rural	mesoendemica estavel	rural	primary	christian / protestant	two	poorest	male	no	two year old	yes	Yes	No	1.726877	90	4	Angola
30 29 2	AO5	30	1726877	2011	30	mesoendemica estavel rural	mesoendemica estavel rural	mesoendemica estavel	rural	primary	christian / protestant	two	poorest	male	no	four year old	yes	Yes	No	1.726877	90	4	Angola
30 32 2	AO5	30	1726877	2011	30	mesoendemica estavel rural	mesoendemica estavel rural	mesoendemica estavel	rural	primary	christian / protestant	two	middle	male	no		no	Yes	No	1.726877	90	4	Angola
30 32 2	AO5	30	1726877	2011	30	mesoendemica estavel rural	mesoendemica estavel rural	mesoendemica estavel	rural	primary	christian / protestant	two	middle	female	no		no	Yes	No	1.726877	90	4	Angola
30 33 1	AO5	30	1726877	2011	30	mesoendemica estavel rural	mesoendemica estavel rural	mesoendemica estavel	rural	primary	christian / protestant	two	poorer	female	yes	two year old	yes			1.726877	90	4	Angola
30 33 1	AO5	30	1726877	2011	30	mesoendemica estavel rural	mesoendemica estavel rural	mesoendemica estavel	rural	primary	christian / protestant	two	poorer	male	no	four year old	yes	Yes	No	1.726877	90	4	Angola
30 34 2	AO5	30	1726877	2011	30	mesoendemica estavel rural	mesoendemica estavel rural	mesoendemica estavel	rural	primary	christian / protestant	one	poorer	male	no		yes	Yes	No	1.726877	90	4	Angola
30 35 2	AO5	30	1726877	2011	30	mesoendemica estavel rural	mesoendemica estavel rural	mesoendemica estavel	rural	primary	christian / protestant	three	poorest	female	no		yes	Yes	No	1.726877	90	4	Angola
30 35 2	AO5	30	1726877	2011	30	mesoendemica estavel rural	mesoendemica estavel rural	mesoendemica estavel	rural	primary	christian / protestant	three	poorest	male	no		yes	Yes	No	1.726877	90	4	Angola
30 36 2	AO5	30	1726877	2011	30	mesoendemica estavel rural	mesoendemica estavel rural	mesoendemica estavel	rural	primary	christian / protestant	two	poorer	female	yes	three year old	no			1.726877	90	4	Angola
30 36 2	AO5	30	1726877	2011	30	mesoendemica estavel rural	mesoendemica estavel rural	mesoendemica estavel	rural	primary	christian / protestant	two	poorer	female	yes	five year old	no			1.726877	90	4	Angola
31 2 2	AO5	31	1726877	2011	31	mesoendemica estavel rural	mesoendemica estavel rural	mesoendemica estavel	rural	primary	christian / protestant	two	middle	female	yes			Yes	Yes	1.726877	91	4	Angola
31 3 2	AO5	31	1726877	2011	31	mesoendemica estavel rural	mesoendemica estavel rural	mesoendemica estavel	rural	no education	christian / protestant	two	poorer	female	yes		no		Yes	1.726877	91	4	Angola
31 3 2	AO5	31	1726877	2011	31	mesoendemica estavel rural	mesoendemica estavel rural	mesoendemica estavel	rural	no education	christian / protestant	two	poorer	male	yes		no	Yes	Yes	1.726877	91	4	Angola
31 5 2	AO5	31	1726877	2011	31	mesoendemica estavel rural	mesoendemica estavel rural	mesoendemica estavel	rural	no education	christian / protestant	two	middle	female	yes		no	Yes	Yes	1.726877	91	4	Angola
31 5 2	AO5	31	1726877	2011	31	mesoendemica estavel rural	mesoendemica estavel rural	mesoendemica estavel	rural	no education	christian / protestant	two	middle	female	yes		no	Yes	Yes	1.726877	91	4	Angola
31 6 2	AO5	31	1726877	2011	31	mesoendemica estavel rural	mesoendemica estavel rural	mesoendemica estavel	rural	primary	christian / protestant	two	middle	female	yes					1.726877	91	4	Angola
31 7 3	AO5	31	1726877	2011	31	mesoendemica estavel rural	mesoendemica estavel rural	mesoendemica estavel	rural	no education	christian / protestant	one	middle	female	no	five year old		Yes	No	1.726877	91	4	Angola
31 8 2	AO5	31	1726877	2011	31	mesoendemica estavel rural	mesoendemica estavel rural	mesoendemica estavel	rural	no education	christian / protestant	two	middle	female	yes			Yes	Yes	1.726877	91	4	Angola
31 8 2	AO5	31	1726877	2011	31	mesoendemica estavel rural	mesoendemica estavel rural	mesoendemica estavel	rural	no education	christian / protestant	two	middle	male	no			Yes	No	1.726877	91	4	Angola
31 9 3	AO5	31	1726877	2011	31	mesoendemica estavel rural	mesoendemica estavel rural	mesoendemica estavel	rural	no education	christian / protestant	two	middle	female	yes		no	Yes	Yes	1.726877	91	4	Angola
31 9 3	AO5	31	1726877	2011	31	mesoendemica estavel rural	mesoendemica estavel rural	mesoendemica estavel	rural	no education	christian / protestant	two	middle	male	no		no	Yes	No	1.726877	91	4	Angola
31 11 2	AO5	31	1726877	2011	31	mesoendemica estavel rural	mesoendemica estavel rural	mesoendemica estavel	rural	primary	christian / protestant	one	poorer	male	yes		yes	Yes	Yes	1.726877	91	4	Angola
31 12 3	AO5	31	1726877	2011	31	mesoendemica estavel rural	mesoendemica estavel rural	mesoendemica estavel	rural	primary	christian / protestant	two	middle	female	yes		no			1.726877	91	4	Angola
31 12 3	AO5	31	1726877	2011	31	mesoendemica estavel rural	mesoendemica estavel rural	mesoendemica estavel	rural	primary	christian / protestant	two	middle	male	no		no	Yes	No	1.726877	91	4	Angola
31 16 2	AO5	31	1726877	2011	31	mesoendemica estavel rural	mesoendemica estavel rural	mesoendemica estavel	rural	primary	christian / protestant	two	poorer	female	no			Yes	No	1.726877	91	4	Angola
31 16 2	AO5	31	1726877	2011	31	mesoendemica estavel rural	mesoendemica estavel rural	mesoendemica estavel	rural	primary	christian / protestant	two	poorer	female	no			Yes	No	1.726877	91	4	Angola
31 17 1	AO5	31	1726877	2011	31	mesoendemica estavel rural	mesoendemica estavel rural	mesoendemica estavel	rural	primary	christian / protestant	one	poorer	male	no	four year old		Yes	No	1.726877	91	4	Angola
31 20 2	AO5	31	1726877	2011	31	mesoendemica estavel rural	mesoendemica estavel rural	mesoendemica estavel	rural	no education	christian / protestant	three	middle	female	no	two year old	no	Yes	No	1.726877	91	4	Angola
31 20 4	AO5	31	1726877	2011	31	mesoendemica estavel rural	mesoendemica estavel rural	mesoendemica estavel	rural	primary	christian / protestant	three	middle	male	yes	two year old		Yes	Yes	1.726877	91	4	Angola
31 20 4	AO5	31	1726877	2011	31	mesoendemica estavel rural	mesoendemica estavel rural	mesoendemica estavel	rural	primary	christian / protestant	three	middle	female	yes	five year old		Yes	Yes	1.726877	91	4	Angola
31 21 2	AO5	31	1726877	2011	31	mesoendemica estavel rural	mesoendemica estavel rural	mesoendemica estavel	rural	primary	christian / protestant	one	middle	female	yes		yes	Yes	Yes	1.726877	91	4	Angola
31 22 2	AO5	31	1726877	2011	31	mesoendemica estavel rural	mesoendemica estavel rural	mesoendemica estavel	rural	primary	christian / protestant	one	middle	female	yes		yes	Yes	Yes	1.726877	91	4	Angola
31 22 5	AO5	31	1726877	2011	31	mesoendemica estavel rural	mesoendemica estavel rural	mesoendemica estavel	rural	primary	christian / protestant	one	middle	male			yes	Yes	No	1.726877	91	4	Angola
31 23 10	AO5	31	1726877	2011	31	mesoendemica estavel rural	mesoendemica estavel rural	mesoendemica estavel	rural	primary	christian / protestant	three	poorer	male	yes	three year old	yes		Yes	1.726877	91	4	Angola
31 23 10	AO5	31	1726877	2011	31	mesoendemica estavel rural	mesoendemica estavel rural	mesoendemica estavel	rural	primary	christian / protestant	three	poorer	female			yes	Yes	No	1.726877	91	4	Angola
31 24 3	AO5	31	1726877	2011	31	mesoendemica estavel rural	mesoendemica estavel rural	mesoendemica estavel	rural	no education	christian / protestant	three	middle	female	no		no	Yes	No	1.726877	91	4	Angola
31 24 3	AO5	31	1726877	2011	31	mesoendemica estavel rural	mesoendemica estavel rural	mesoendemica estavel	rural	no education	christian / protestant	three	middle	male	no		no	Yes	No	1.726877	91	4	Angola
31 24 9	AO5	31	1726877	2011	31	mesoendemica estavel rural	mesoendemica estavel rural	mesoendemica estavel	rural	primary	christian / protestant	three	middle	male	yes		no			1.726877	91	4	Angola
31 26 3	AO5	31	1726877	2011	31	mesoendemica estavel rural	mesoendemica estavel rural	mesoendemica estavel	rural	primary	christian / protestant	two	middle	male	no	one year old		Yes	No	1.726877	91	4	Angola
31 26 3	AO5	31	1726877	2011	31	mesoendemica estavel rural	mesoendemica estavel rural	mesoendemica estavel	rural	primary	christian / protestant	two	middle	male	no	four year old		Yes	No	1.726877	91	4	Angola
31 28 1	AO5	31	1726877	2011	31	mesoendemica estavel rural	mesoendemica estavel rural	mesoendemica estavel	rural	no education	christian / protestant	four	poorer	male			no	Yes	No	1.726877	91	4	Angola
31 28 1	AO5	31	1726877	2011	31	mesoendemica estavel rural	mesoendemica estavel rural	mesoendemica estavel	rural	no education	christian / protestant	four	poorer	female	no		no	Yes	No	1.726877	91	4	Angola
31 28 3	AO5	31	1726877	2011	31	mesoendemica estavel rural	mesoendemica estavel rural	mesoendemica estavel	rural	primary	christian / protestant	four	poorer	male	no		no	Yes	No	1.726877	91	4	Angola
31 28 3	AO5	31	1726877	2011	31	mesoendemica estavel rural	mesoendemica estavel rural	mesoendemica estavel	rural	primary	christian / protestant	four	poorer	female	no		no	Yes	No	1.726877	91	4	Angola
31 29 3	AO5	31	1726877	2011	31	mesoendemica estavel rural	mesoendemica estavel rural	mesoendemica estavel	rural	primary	christian / protestant	two	poorer	female	no	one year old	no	Yes	No	1.726877	91	4	Angola
31 29 3	AO5	31	1726877	2011	31	mesoendemica estavel rural	mesoendemica estavel rural	mesoendemica estavel	rural	primary	christian / protestant	two	poorer	male	no	five year old	no	Yes	No	1.726877	91	4	Angola
31 32 10	AO5	31	1726877	2011	31	mesoendemica estavel rural	mesoendemica estavel rural	mesoendemica estavel	rural	primary	christian / protestant	two	poorer	female	yes		no			1.726877	91	4	Angola
31 32 10	AO5	31	1726877	2011	31	mesoendemica estavel rural	mesoendemica estavel rural	mesoendemica estavel	rural	primary	christian / protestant	two	poorer	male	yes		no	Yes	Yes	1.726877	91	4	Angola
31 33 2	AO5	31	1726877	2011	31	mesoendemica estavel rural	mesoendemica estavel rural	mesoendemica estavel	rural	primary	christian / protestant	two	middle	male	no	two year old	no	Yes	No	1.726877	91	4	Angola
31 35 7	AO5	31	1726877	2011	31	mesoendemica estavel rural	mesoendemica estavel rural	mesoendemica estavel	rural	no education	christian / protestant	two	poorer	female	no		no	Yes	No	1.726877	91	4	Angola
31 35 7	AO5	31	1726877	2011	31	mesoendemica estavel rural	mesoendemica estavel rural	mesoendemica estavel	rural	no education	christian / protestant	two	poorer	male	no		no	Yes	No	1.726877	91	4	Angola
31 36 1	AO5	31	1726877	2011	31	mesoendemica estavel rural	mesoendemica estavel rural	mesoendemica estavel	rural	primary	christian / protestant	four	middle	male	yes	one year old	yes		Yes	1.726877	91	4	Angola
31 36 1	AO5	31	1726877	2011	31	mesoendemica estavel rural	mesoendemica estavel rural	mesoendemica estavel	rural	primary	christian / protestant	four	middle	female	yes	four year old	yes		Yes	1.726877	91	4	Angola
31 36 9	AO5	31	1726877	2011	31	mesoendemica estavel rural	mesoendemica estavel rural	mesoendemica estavel	rural	no education	christian / protestant	four	middle	male	yes	three year old	no		Yes	1.726877	91	4	Angola
31 36 9	AO5	31	1726877	2011	31	mesoendemica estavel rural	mesoendemica estavel rural	mesoendemica estavel	rural	no education	christian / protestant	four	middle	male			no	Yes	No	1.726877	91	4	Angola
31 36 10	AO5	31	1726877	2011	31	mesoendemica estavel rural	mesoendemica estavel rural	mesoendemica estavel	rural	no education	christian / protestant	four	middle	male	yes	one year old	no		Yes	1.726877	91	4	Angola
32 2 1	AO5	32	1726877	2011	32	mesoendemica estavel rural	mesoendemica estavel rural	mesoendemica estavel	rural	primary	catholic	two	middle	female	yes		yes	Yes	Yes	1.726877	92	4	Angola
32 2 1	AO5	32	1726877	2011	32	mesoendemica estavel rural	mesoendemica estavel rural	mesoendemica estavel	rural	primary	catholic	two	middle	female	no		yes	Yes	No	1.726877	92	4	Angola
32 4 2	AO5	32	1726877	2011	32	mesoendemica estavel rural	mesoendemica estavel rural	mesoendemica estavel	rural	primary	christian / protestant	four	poorer	male	no	three year old	yes	Yes	No	1.726877	92	4	Angola
32 4 3	AO5	32	1726877	2011	32	mesoendemica estavel rural	mesoendemica estavel rural	mesoendemica estavel	rural	primary	christian / protestant	four	poorer	male	yes	two year old	yes	Yes	Yes	1.726877	92	4	Angola
32 4 3	AO5	32	1726877	2011	32	mesoendemica estavel rural	mesoendemica estavel rural	mesoendemica estavel	rural	primary	christian / protestant	four	poorer	male	yes	four year old	yes			1.726877	92	4	Angola
32 6 2	AO5	32	1726877	2011	32	mesoendemica estavel rural	mesoendemica estavel rural	mesoendemica estavel	rural	primary	christian / protestant	five or above	middle	female	no		yes	Yes	No	1.726877	92	4	Angola
32 6 2	AO5	32	1726877	2011	32	mesoendemica estavel rural	mesoendemica estavel rural	mesoendemica estavel	rural	primary	christian / protestant	five or above	middle	male	no		yes	Yes	No	1.726877	92	4	Angola
32 6 3	AO5	32	1726877	2011	32	mesoendemica estavel rural	mesoendemica estavel rural	mesoendemica estavel	rural	primary	christian / protestant	five or above	middle	male	yes		no	Yes	Yes	1.726877	92	4	Angola
32 6 4	AO5	32	1726877	2011	32	mesoendemica estavel rural	mesoendemica estavel rural	mesoendemica estavel	rural	primary	christian / protestant	five or above	middle	female	no		no	Yes	No	1.726877	92	4	Angola
32 6 4	AO5	32	1726877	2011	32	mesoendemica estavel rural	mesoendemica estavel rural	mesoendemica estavel	rural	primary	christian / protestant	five or above	middle	female	no		no	Yes	No	1.726877	92	4	Angola
32 8 1	AO5	32	1726877	2011	32	mesoendemica estavel rural	mesoendemica estavel rural	mesoendemica estavel	rural	primary	christian / protestant	one	poorer	female	yes		yes			1.726877	92	4	Angola
32 8 1	AO5	32	1726877	2011	32	mesoendemica estavel rural	mesoendemica estavel rural	mesoendemica estavel	rural	primary	christian / protestant	one	poorer	female	no		yes	Yes	No	1.726877	92	4	Angola
32 10 5	AO5	32	1726877	2011	32	mesoendemica estavel rural	mesoendemica estavel rural	mesoendemica estavel	rural	primary	christian / protestant	two	middle	female	yes	two year old	yes	Yes	Yes	1.726877	92	4	Angola
32 10 5	AO5	32	1726877	2011	32	mesoendemica estavel rural	mesoendemica estavel rural	mesoendemica estavel	rural	primary	christian / protestant	two	middle	female	yes	three year old	yes		Yes	1.726877	92	4	Angola
32 11 1	AO5	32	1726877	2011	32	mesoendemica estavel rural	mesoendemica estavel rural	mesoendemica estavel	rural	primary	christian / protestant	one	richer	male	yes		yes	Yes	Yes	1.726877	92	4	Angola
32 12 1	AO5	32	1726877	2011	32	mesoendemica estavel rural	mesoendemica estavel rural	mesoendemica estavel	rural	primary	christian / protestant	two	middle	male	no		yes	Yes	No	1.726877	92	4	Angola
32 13 2	AO5	32	1726877	2011	32	mesoendemica estavel rural	mesoendemica estavel rural	mesoendemica estavel	rural	primary	christian / protestant	two	middle	male	no	five year old	no	Yes	No	1.726877	92	4	Angola
32 16 2	AO5	32	1726877	2011	32	mesoendemica estavel rural	mesoendemica estavel rural	mesoendemica estavel	rural	primary	christian / protestant	two	middle	female	yes		yes	Yes		1.726877	92	4	Angola
32 16 2	AO5	32	1726877	2011	32	mesoendemica estavel rural	mesoendemica estavel rural	mesoendemica estavel	rural	primary	christian / protestant	two	middle	male	no		yes	Yes	No	1.726877	92	4	Angola
32 17 1	AO5	32	1726877	2011	32	mesoendemica estavel rural	mesoendemica estavel rural	mesoendemica estavel	rural	no education	christian / protestant	three	middle	female	yes	two year old				1.726877	92	4	Angola
32 17 1	AO5	32	1726877	2011	32	mesoendemica estavel rural	mesoendemica estavel rural	mesoendemica estavel	rural	no education	christian / protestant	three	middle	male	yes	five year old		Yes	Yes	1.726877	92	4	Angola
32 18 1	AO5	32	1726877	2011	32	mesoendemica estavel rural	mesoendemica estavel rural	mesoendemica estavel	rural	primary	christian / protestant	one	middle	male	yes		no	Yes	Yes	1.726877	92	4	Angola
32 19 2	AO5	32	1726877	2011	32	mesoendemica estavel rural	mesoendemica estavel rural	mesoendemica estavel	rural	primary	christian / protestant	three	middle	female	no		yes	Yes	No	1.726877	92	4	Angola
32 19 2	AO5	32	1726877	2011	32	mesoendemica estavel rural	mesoendemica estavel rural	mesoendemica estavel	rural	primary	christian / protestant	three	middle	male	yes		yes	No	Yes	1.726877	92	4	Angola
32 19 2	AO5	32	1726877	2011	32	mesoendemica estavel rural	mesoendemica estavel rural	mesoendemica estavel	rural	primary	christian / protestant	three	middle	male	no		yes	Yes	No	1.726877	92	4	Angola
32 20 2	AO5	32	1726877	2011	32	mesoendemica estavel rural	mesoendemica estavel rural	mesoendemica estavel	rural	primary	christian / protestant	one	poorer	male	no	three year old	no	Yes	No	1.726877	92	4	Angola
32 21 4	AO5	32	1726877	2011	32	mesoendemica estavel rural	mesoendemica estavel rural	mesoendemica estavel	rural	no education	christian / protestant	two	middle	male	no		no	Yes	No	1.726877	92	4	Angola
32 21 4	AO5	32	1726877	2011	32	mesoendemica estavel rural	mesoendemica estavel rural	mesoendemica estavel	rural	no education	christian / protestant	two	middle	male	no		no	Yes	No	1.726877	92	4	Angola
32 22 1	AO5	32	1726877	2011	32	mesoendemica estavel rural	mesoendemica estavel rural	mesoendemica estavel	rural	primary	christian / protestant	three	poorer	male	yes		yes			1.726877	92	4	Angola
32 22 1	AO5	32	1726877	2011	32	mesoendemica estavel rural	mesoendemica estavel rural	mesoendemica estavel	rural	primary	christian / protestant	three	poorer	male	no		yes	Yes	No	1.726877	92	4	Angola
32 23 5	AO5	32	1726877	2011	32	mesoendemica estavel rural	mesoendemica estavel rural	mesoendemica estavel	rural	primary	christian / protestant	three	middle	female	no		no	Yes	No	1.726877	92	4	Angola
32 24 8	AO5	32	1726877	2011	32	mesoendemica estavel rural	mesoendemica estavel rural	mesoendemica estavel	rural	primary	christian / protestant	two	middle	male	yes		yes	Yes	Yes	1.726877	92	4	Angola
32 25 2	AO5	32	1726877	2011	32	mesoendemica estavel rural	mesoendemica estavel rural	mesoendemica estavel	rural	primary	christian / protestant	one	middle	female	yes		no		Yes	1.726877	92	4	Angola
32 26 2	AO5	32	1726877	2011	32	mesoendemica estavel rural	mesoendemica estavel rural	mesoendemica estavel	rural	secondary	christian / protestant	three	middle	male	yes	two year old	no	Yes	Yes	1.726877	92	4	Angola
32 26 2	AO5	32	1726877	2011	32	mesoendemica estavel rural	mesoendemica estavel rural	mesoendemica estavel	rural	secondary	christian / protestant	three	middle	female	no	three year old	no	Yes	No	1.726877	92	4	Angola
32 26 2	AO5	32	1726877	2011	32	mesoendemica estavel rural	mesoendemica estavel rural	mesoendemica estavel	rural	secondary	christian / protestant	three	middle	female	no	five year old	no	Yes	No	1.726877	92	4	Angola
32 27 2	AO5	32	1726877	2011	32	mesoendemica estavel rural	mesoendemica estavel rural	mesoendemica estavel	rural	primary	christian / protestant	two	middle	female	yes		no			1.726877	92	4	Angola
32 27 2	AO5	32	1726877	2011	32	mesoendemica estavel rural	mesoendemica estavel rural	mesoendemica estavel	rural	primary	christian / protestant	two	middle	male	no		no	Yes	No	1.726877	92	4	Angola
32 27 2	AO5	32	1726877	2011	32	mesoendemica estavel rural	mesoendemica estavel rural	mesoendemica estavel	rural	primary	christian / protestant	two	middle	female			no	Yes	No	1.726877	92	4	Angola
32 29 1	AO5	32	1726877	2011	32	mesoendemica estavel rural	mesoendemica estavel rural	mesoendemica estavel	rural	primary	christian / protestant	two	poorer	female	yes	two year old	no	Yes		1.726877	92	4	Angola
32 29 1	AO5	32	1726877	2011	32	mesoendemica estavel rural	mesoendemica estavel rural	mesoendemica estavel	rural	primary	christian / protestant	two	poorer	male	yes	five year old	no	Yes	Yes	1.726877	92	4	Angola
32 30 2	AO5	32	1726877	2011	32	mesoendemica estavel rural	mesoendemica estavel rural	mesoendemica estavel	rural	primary	christian / protestant	one	middle	female	no		yes	Yes	No	1.726877	92	4	Angola
32 31 1	AO5	32	1726877	2011	32	mesoendemica estavel rural	mesoendemica estavel rural	mesoendemica estavel	rural	primary	christian / protestant	two	poorer	male	no		no	Yes	No	1.726877	92	4	Angola
32 31 1	AO5	32	1726877	2011	32	mesoendemica estavel rural	mesoendemica estavel rural	mesoendemica estavel	rural	primary	christian / protestant	two	poorer	female	no		no	Yes	No	1.726877	92	4	Angola
32 33 2	AO5	32	1726877	2011	32	mesoendemica estavel rural	mesoendemica estavel rural	mesoendemica estavel	rural	primary	christian / protestant	two	poorer	male	yes	three year old	no		Yes	1.726877	92	4	Angola
32 33 2	AO5	32	1726877	2011	32	mesoendemica estavel rural	mesoendemica estavel rural	mesoendemica estavel	rural	primary	christian / protestant	two	poorer	female	yes	five year old	no			1.726877	92	4	Angola
32 34 2	AO5	32	1726877	2011	32	mesoendemica estavel rural	mesoendemica estavel rural	mesoendemica estavel	rural	no education	christian / protestant	one	middle	female			no	Yes	No	1.726877	92	4	Angola
32 35 2	AO5	32	1726877	2011	32	mesoendemica estavel rural	mesoendemica estavel rural	mesoendemica estavel	rural	primary	christian / protestant	three	middle	female	yes		yes	Yes	Yes	1.726877	92	4	Angola
32 35 2	AO5	32	1726877	2011	32	mesoendemica estavel rural	mesoendemica estavel rural	mesoendemica estavel	rural	primary	christian / protestant	three	middle	female	yes		yes	Yes	Yes	1.726877	92	4	Angola
32 35 2	AO5	32	1726877	2011	32	mesoendemica estavel rural	mesoendemica estavel rural	mesoendemica estavel	rural	primary	christian / protestant	three	middle	female	no		yes	Yes	No	1.726877	92	4	Angola
32 36 2	AO5	32	1726877	2011	32	mesoendemica estavel rural	mesoendemica estavel rural	mesoendemica estavel	rural	primary	christian / protestant	two	middle	female	yes	two year old	no	Yes	Yes	1.726877	92	4	Angola
32 36 2	AO5	32	1726877	2011	32	mesoendemica estavel rural	mesoendemica estavel rural	mesoendemica estavel	rural	primary	christian / protestant	two	middle	male	no	four year old	no	Yes	No	1.726877	92	4	Angola
33 1 1	AO5	33	1226203	2011	33	mesoendemica estavel rural	mesoendemica estavel rural	mesoendemica estavel	rural	primary	christian / protestant	two	poorer	male	no		yes	Yes	No	1.226203	93	4	Angola
33 4 2	AO5	33	1226203	2011	33	mesoendemica estavel rural	mesoendemica estavel rural	mesoendemica estavel	rural	primary	christian / protestant	two	poorer	male	yes		yes			1.226203	93	4	Angola
33 4 2	AO5	33	1226203	2011	33	mesoendemica estavel rural	mesoendemica estavel rural	mesoendemica estavel	rural	primary	christian / protestant	two	poorer	female	no	three year old	yes	Yes	No	1.226203	93	4	Angola
33 7 2	AO5	33	1226203	2011	33	mesoendemica estavel rural	mesoendemica estavel rural	mesoendemica estavel	rural	primary	christian / protestant	three	poorer	female	no	two year old	no	Yes	No	1.226203	93	4	Angola
33 7 2	AO5	33	1226203	2011	33	mesoendemica estavel rural	mesoendemica estavel rural	mesoendemica estavel	rural	primary	christian / protestant	three	poorer	male	no	five year old	no	Yes	No	1.226203	93	4	Angola
33 7 2	AO5	33	1226203	2011	33	mesoendemica estavel rural	mesoendemica estavel rural	mesoendemica estavel	rural	primary	christian / protestant	three	poorer	female	no	five year old	no	Yes	No	1.226203	93	4	Angola
33 9 2	AO5	33	1226203	2011	33	mesoendemica estavel rural	mesoendemica estavel rural	mesoendemica estavel	rural	primary	christian / protestant	one	middle	male	no		yes	Yes	No	1.226203	93	4	Angola
33 10 2	AO5	33	1226203	2011	33	mesoendemica estavel rural	mesoendemica estavel rural	mesoendemica estavel	rural	primary	catholic	two	poorer	female	no	two year old	yes	Yes	No	1.226203	93	4	Angola
33 11 1	AO5	33	1226203	2011	33	mesoendemica estavel rural	mesoendemica estavel rural	mesoendemica estavel	rural	no education	christian / protestant	one	poorer	female	no		no	Yes	No	1.226203	93	4	Angola
33 13 2	AO5	33	1226203	2011	33	mesoendemica estavel rural	mesoendemica estavel rural	mesoendemica estavel	rural	primary	christian / protestant	three	poorer	male	no	four year old	no	Yes	No	1.226203	93	4	Angola
33 13 3	AO5	33	1226203	2011	33	mesoendemica estavel rural	mesoendemica estavel rural	mesoendemica estavel	rural	primary	christian / protestant	three	poorer	male	no	four year old	no	Yes	No	1.226203	93	4	Angola
33 16 1	AO5	33	1226203	2011	33	mesoendemica estavel rural	mesoendemica estavel rural	mesoendemica estavel	rural	primary	catholic	three	poorer	male	no		no	Yes	No	1.226203	93	4	Angola
33 16 1	AO5	33	1226203	2011	33	mesoendemica estavel rural	mesoendemica estavel rural	mesoendemica estavel	rural	primary	catholic	three	poorer	male	no		no	Yes	No	1.226203	93	4	Angola
33 16 1	AO5	33	1226203	2011	33	mesoendemica estavel rural	mesoendemica estavel rural	mesoendemica estavel	rural	primary	catholic	three	poorer	male	no		no	Yes	No	1.226203	93	4	Angola
33 18 3	AO5	33	1226203	2011	33	mesoendemica estavel rural	mesoendemica estavel rural	mesoendemica estavel	rural	primary	christian / protestant	one	middle	male			no	Yes	No	1.226203	93	4	Angola
33 18 3	AO5	33	1226203	2011	33	mesoendemica estavel rural	mesoendemica estavel rural	mesoendemica estavel	rural	primary	christian / protestant	one	middle	male	no		no	Yes	No	1.226203	93	4	Angola
33 20 2	AO5	33	1226203	2011	33	mesoendemica estavel rural	mesoendemica estavel rural	mesoendemica estavel	rural	no education	christian / protestant	two	poorer	female	yes	two year old	no	Yes	Yes	1.226203	93	4	Angola
33 20 2	AO5	33	1226203	2011	33	mesoendemica estavel rural	mesoendemica estavel rural	mesoendemica estavel	rural	no education	christian / protestant	two	poorer	male	yes	five year old	no		Yes	1.226203	93	4	Angola
33 22 2	AO5	33	1226203	2011	33	mesoendemica estavel rural	mesoendemica estavel rural	mesoendemica estavel	rural	primary	catholic	two	middle	male	yes		yes			1.226203	93	4	Angola
33 22 2	AO5	33	1226203	2011	33	mesoendemica estavel rural	mesoendemica estavel rural	mesoendemica estavel	rural	primary	catholic	two	middle	male	no		yes	Yes	No	1.226203	93	4	Angola
33 26 2	AO5	33	1226203	2011	33	mesoendemica estavel rural	mesoendemica estavel rural	mesoendemica estavel	rural	primary	christian / protestant	two	poorer	male	yes	three year old	no	Yes	Yes	1.226203	93	4	Angola
33 27 2	AO5	33	1226203	2011	33	mesoendemica estavel rural	mesoendemica estavel rural	mesoendemica estavel	rural	primary	christian / protestant	two	poorer	female	no		yes	Yes	No	1.226203	93	4	Angola
33 27 2	AO5	33	1226203	2011	33	mesoendemica estavel rural	mesoendemica estavel rural	mesoendemica estavel	rural	primary	christian / protestant	two	poorer	female	no		yes	Yes	No	1.226203	93	4	Angola
33 29 2	AO5	33	1226203	2011	33	mesoendemica estavel rural	mesoendemica estavel rural	mesoendemica estavel	rural	primary	christian / protestant	one	middle	male	yes	two year old	no	Yes	Yes	1.226203	93	4	Angola
33 29 2	AO5	33	1226203	2011	33	mesoendemica estavel rural	mesoendemica estavel rural	mesoendemica estavel	rural	primary	christian / protestant	one	middle	male	no		no	Yes	No	1.226203	93	4	Angola
33 30 2	AO5	33	1226203	2011	33	mesoendemica estavel rural	mesoendemica estavel rural	mesoendemica estavel	rural	primary	christian / protestant	one	poorer	male	yes		no	Yes	Yes	1.226203	93	4	Angola
33 31 2	AO5	33	1226203	2011	33	mesoendemica estavel rural	mesoendemica estavel rural	mesoendemica estavel	rural	primary	christian / protestant	one	poorer	male	no		no	Yes	No	1.226203	93	4	Angola
33 36 2	AO5	33	1226203	2011	33	mesoendemica estavel rural	mesoendemica estavel rural	mesoendemica estavel	rural	primary	christian / protestant	two	poorer	female	yes	three year old	no			1.226203	93	4	Angola
33 36 2	AO5	33	1226203	2011	33	mesoendemica estavel rural	mesoendemica estavel rural	mesoendemica estavel	rural	primary	christian / protestant	two	poorer	female	no	five year old	no	Yes	No	1.226203	93	4	Angola
34 4 2	AO5	34	1226203	2011	34	mesoendemica estavel rural	mesoendemica estavel rural	mesoendemica estavel	rural	no education	christian / protestant	two	poorer	male	no	two year old		Yes	No	1.226203	94	4	Angola
34 4 2	AO5	34	1226203	2011	34	mesoendemica estavel rural	mesoendemica estavel rural	mesoendemica estavel	rural	no education	christian / protestant	two	poorer	male	no	five year old		Yes	No	1.226203	94	4	Angola
34 7 2	AO5	34	1226203	2011	34	mesoendemica estavel rural	mesoendemica estavel rural	mesoendemica estavel	rural	no education	christian / protestant	two	poorest	male	yes	one year old	no	Yes	Yes	1.226203	94	4	Angola
34 7 2	AO5	34	1226203	2011	34	mesoendemica estavel rural	mesoendemica estavel rural	mesoendemica estavel	rural	no education	christian / protestant	two	poorest	female	no	four year old	no	Yes	No	1.226203	94	4	Angola
34 11 1	AO5	34	1226203	2011	34	mesoendemica estavel rural	mesoendemica estavel rural	mesoendemica estavel	rural	primary	catholic	two	poorer	female	no		no	Yes	No	1.226203	94	4	Angola
34 11 1	AO5	34	1226203	2011	34	mesoendemica estavel rural	mesoendemica estavel rural	mesoendemica estavel	rural	primary	catholic	two	poorer	female	no		no	Yes	No	1.226203	94	4	Angola
34 12 1	AO5	34	1226203	2011	34	mesoendemica estavel rural	mesoendemica estavel rural	mesoendemica estavel	rural	primary	christian / protestant	two	poorer	female	no		no	Yes	No	1.226203	94	4	Angola
34 12 1	AO5	34	1226203	2011	34	mesoendemica estavel rural	mesoendemica estavel rural	mesoendemica estavel	rural	primary	christian / protestant	two	poorer	male	no		no	Yes	No	1.226203	94	4	Angola
35 3 6	AO5	35	1226203	2011	35	mesoendemica estavel rural	mesoendemica estavel rural	mesoendemica estavel	rural	primary	catholic	three	poorest	male	yes		no	Yes	Yes	1.226203	95	4	Angola
35 3 6	AO5	35	1226203	2011	35	mesoendemica estavel rural	mesoendemica estavel rural	mesoendemica estavel	rural	primary	catholic	three	poorest	female	no		no	Yes	No	1.226203	95	4	Angola
35 3 6	AO5	35	1226203	2011	35	mesoendemica estavel rural	mesoendemica estavel rural	mesoendemica estavel	rural	primary	catholic	three	poorest	male	no		no	Yes	No	1.226203	95	4	Angola
35 6 2	AO5	35	1226203	2011	35	mesoendemica estavel rural	mesoendemica estavel rural	mesoendemica estavel	rural	no education	catholic	one	poorer	female	no		no	Yes	No	1.226203	95	4	Angola
35 7 2	AO5	35	1226203	2011	35	mesoendemica estavel rural	mesoendemica estavel rural	mesoendemica estavel	rural	primary	catholic	three	poorest	female	no	two year old	no	Yes	No	1.226203	95	4	Angola
35 7 2	AO5	35	1226203	2011	35	mesoendemica estavel rural	mesoendemica estavel rural	mesoendemica estavel	rural	primary	catholic	three	poorest	male	no	five year old	no	Yes	No	1.226203	95	4	Angola
35 10 2	AO5	35	1226203	2011	35	mesoendemica estavel rural	mesoendemica estavel rural	mesoendemica estavel	rural	no education	christian / protestant	two	poorer	female	no	two year old		Yes	No	1.226203	95	4	Angola
35 10 2	AO5	35	1226203	2011	35	mesoendemica estavel rural	mesoendemica estavel rural	mesoendemica estavel	rural	no education	christian / protestant	two	poorer	female	no	five year old		Yes	No	1.226203	95	4	Angola
35 13 1	AO5	35	1226203	2011	35	mesoendemica estavel rural	mesoendemica estavel rural	mesoendemica estavel	rural	primary	christian / protestant	three	poorest	male	no	five year old	no	Yes	No	1.226203	95	4	Angola
35 14 2	AO5	35	1226203	2011	35	mesoendemica estavel rural	mesoendemica estavel rural	mesoendemica estavel	rural	primary	christian / protestant	two	poorer	male	yes		no	Yes	Yes	1.226203	95	4	Angola
35 14 2	AO5	35	1226203	2011	35	mesoendemica estavel rural	mesoendemica estavel rural	mesoendemica estavel	rural	primary	christian / protestant	two	poorer	female	no		no	Yes	No	1.226203	95	4	Angola
35 17 2	AO5	35	1226203	2011	35	mesoendemica estavel rural	mesoendemica estavel rural	mesoendemica estavel	rural	no education	christian / protestant	three	poorer	female	yes	one year old	no	Yes	Yes	1.226203	95	4	Angola
35 17 2	AO5	35	1226203	2011	35	mesoendemica estavel rural	mesoendemica estavel rural	mesoendemica estavel	rural	no education	christian / protestant	three	poorer	male	no	five year old	no	Yes	No	1.226203	95	4	Angola
35 18 2	AO5	35	1226203	2011	35	mesoendemica estavel rural	mesoendemica estavel rural	mesoendemica estavel	rural	primary	christian / protestant	one	poorer	male	no		no	Yes	No	1.226203	95	4	Angola
35 24 2	AO5	35	1226203	2011	35	mesoendemica estavel rural	mesoendemica estavel rural	mesoendemica estavel	rural	primary	christian / protestant	one	poorest	female	no			Yes	No	1.226203	95	4	Angola
35 26 4	AO5	35	1226203	2011	35	mesoendemica estavel rural	mesoendemica estavel rural	mesoendemica estavel	rural	primary	catholic	one	middle	female	no		yes	Yes	No	1.226203	95	4	Angola
35 28 2	AO5	35	1226203	2011	35	mesoendemica estavel rural	mesoendemica estavel rural	mesoendemica estavel	rural	primary	catholic	two	poorest	male	no		no	Yes	No	1.226203	95	4	Angola
35 29 2	AO5	35	1226203	2011	35	mesoendemica estavel rural	mesoendemica estavel rural	mesoendemica estavel	rural	no education	christian / protestant	one	poorer	female	yes	one year old	no	No	Yes	1.226203	95	4	Angola
35 33 2	AO5	35	1226203	2011	35	mesoendemica estavel rural	mesoendemica estavel rural	mesoendemica estavel	rural	primary	catholic	one	poorest	female	no	three year old	no	Yes	No	1.226203	95	4	Angola
35 34 2	AO5	35	1226203	2011	35	mesoendemica estavel rural	mesoendemica estavel rural	mesoendemica estavel	rural	no education	christian / protestant	two	poorest	female	no		no	Yes	No	1.226203	95	4	Angola
35 35 2	AO5	35	1226203	2011	35	mesoendemica estavel rural	mesoendemica estavel rural	mesoendemica estavel	rural	no education	christian / protestant	one	poorest	female	no		no	Yes	No	1.226203	95	4	Angola
35 36 2	AO5	35	1226203	2011	35	mesoendemica estavel rural	mesoendemica estavel rural	mesoendemica estavel	rural	no education	christian / protestant	two	poorer	female	no	two year old	no	Yes	No	1.226203	95	4	Angola
36 4 2	AO5	36	1226203	2011	36	mesoendemica estavel rural	mesoendemica estavel rural	mesoendemica estavel	rural	secondary	catholic	one	poorest	male	no	three year old	yes	Yes	No	1.226203	96	4	Angola
36 5 1	AO5	36	1226203	2011	36	mesoendemica estavel rural	mesoendemica estavel rural	mesoendemica estavel	rural	no education	catholic	two	poorest	male	no			Yes	No	1.226203	96	4	Angola
36 6 2	AO5	36	1226203	2011	36	mesoendemica estavel rural	mesoendemica estavel rural	mesoendemica estavel	rural	primary	catholic	two	poorer	female	no		no	Yes	No	1.226203	96	4	Angola
36 7 1	AO5	36	1226203	2011	36	mesoendemica estavel rural	mesoendemica estavel rural	mesoendemica estavel	rural	no education	catholic	three	poorest	female	no	three year old		Yes	No	1.226203	96	4	Angola
36 7 1	AO5	36	1226203	2011	36	mesoendemica estavel rural	mesoendemica estavel rural	mesoendemica estavel	rural	no education	catholic	three	poorest	female	no	four year old		Yes	No	1.226203	96	4	Angola
36 9 1	AO5	36	1226203	2011	36	mesoendemica estavel rural	mesoendemica estavel rural	mesoendemica estavel	rural	primary	catholic	three	poorest	male	no		yes	Yes	No	1.226203	96	4	Angola
36 10 2	AO5	36	1226203	2011	36	mesoendemica estavel rural	mesoendemica estavel rural	mesoendemica estavel	rural	primary	catholic	three	poorest	female	no	one year old	no	Yes	No	1.226203	96	4	Angola
36 10 2	AO5	36	1226203	2011	36	mesoendemica estavel rural	mesoendemica estavel rural	mesoendemica estavel	rural	primary	catholic	three	poorest	male	yes	four year old	no			1.226203	96	4	Angola
36 11 2	AO5	36	1226203	2011	36	mesoendemica estavel rural	mesoendemica estavel rural	mesoendemica estavel	rural	primary	catholic	two	poorest	female	no			Yes	No	1.226203	96	4	Angola
36 11 2	AO5	36	1226203	2011	36	mesoendemica estavel rural	mesoendemica estavel rural	mesoendemica estavel	rural	primary	catholic	two	poorest	male	no			Yes	No	1.226203	96	4	Angola
36 14 2	AO5	36	1226203	2011	36	mesoendemica estavel rural	mesoendemica estavel rural	mesoendemica estavel	rural	no education	catholic	one	poorer	male	no		no	Yes	No	1.226203	96	4	Angola
36 15 2	AO5	36	1226203	2011	36	mesoendemica estavel rural	mesoendemica estavel rural	mesoendemica estavel	rural	no education	christian / protestant	two	poorest	female	no		no	Yes	No	1.226203	96	4	Angola
36 15 2	AO5	36	1226203	2011	36	mesoendemica estavel rural	mesoendemica estavel rural	mesoendemica estavel	rural	no education	christian / protestant	two	poorest	male	no		no	Yes	No	1.226203	96	4	Angola
36 16 2	AO5	36	1226203	2011	36	mesoendemica estavel rural	mesoendemica estavel rural	mesoendemica estavel	rural	no education	catholic	one	poorest	female	no			Yes	No	1.226203	96	4	Angola
36 17 2	AO5	36	1226203	2011	36	mesoendemica estavel rural	mesoendemica estavel rural	mesoendemica estavel	rural	primary	catholic	three	poorest	male	yes	one year old	no			1.226203	96	4	Angola
36 18 2	AO5	36	1226203	2011	36	mesoendemica estavel rural	mesoendemica estavel rural	mesoendemica estavel	rural	primary	catholic	two	poorest	female	yes		no			1.226203	96	4	Angola
36 18 2	AO5	36	1226203	2011	36	mesoendemica estavel rural	mesoendemica estavel rural	mesoendemica estavel	rural	primary	catholic	two	poorest	female	no		no	Yes	No	1.226203	96	4	Angola
36 19 2	AO5	36	1226203	2011	36	mesoendemica estavel rural	mesoendemica estavel rural	mesoendemica estavel	rural	no education	catholic	one	poorest	male	no		no	Yes	No	1.226203	96	4	Angola
36 20 2	AO5	36	1226203	2011	36	mesoendemica estavel rural	mesoendemica estavel rural	mesoendemica estavel	rural	primary	catholic	three	poorest	male	no	one year old	no	Yes	No	1.226203	96	4	Angola
36 20 2	AO5	36	1226203	2011	36	mesoendemica estavel rural	mesoendemica estavel rural	mesoendemica estavel	rural	primary	catholic	three	poorest	male	no	three year old	no	Yes	No	1.226203	96	4	Angola
36 20 2	AO5	36	1226203	2011	36	mesoendemica estavel rural	mesoendemica estavel rural	mesoendemica estavel	rural	primary	catholic	three	poorest	female	no	five year old	no	Yes	No	1.226203	96	4	Angola
36 21 2	AO5	36	1226203	2011	36	mesoendemica estavel rural	mesoendemica estavel rural	mesoendemica estavel	rural	no education	christian / protestant	two	poorest	female	no		no	Yes	No	1.226203	96	4	Angola
36 23 1	AO5	36	1226203	2011	36	mesoendemica estavel rural	mesoendemica estavel rural	mesoendemica estavel	rural	primary	catholic	two	poorest	male	no	two year old	no	Yes	No	1.226203	96	4	Angola
36 23 1	AO5	36	1226203	2011	36	mesoendemica estavel rural	mesoendemica estavel rural	mesoendemica estavel	rural	primary	catholic	two	poorest	male	no	three year old	no	Yes	No	1.226203	96	4	Angola
36 26 2	AO5	36	1226203	2011	36	mesoendemica estavel rural	mesoendemica estavel rural	mesoendemica estavel	rural	no education	catholic	three	poorest	male	no			Yes	No	1.226203	96	4	Angola
36 26 2	AO5	36	1226203	2011	36	mesoendemica estavel rural	mesoendemica estavel rural	mesoendemica estavel	rural	no education	catholic	three	poorest	male	no	three year old		Yes	No	1.226203	96	4	Angola
36 26 2	AO5	36	1226203	2011	36	mesoendemica estavel rural	mesoendemica estavel rural	mesoendemica estavel	rural	no education	catholic	three	poorest	male	no	five year old		Yes	No	1.226203	96	4	Angola
36 27 2	AO5	36	1226203	2011	36	mesoendemica estavel rural	mesoendemica estavel rural	mesoendemica estavel	rural	primary	catholic	three	poorer	female	no		no	Yes	No	1.226203	96	4	Angola
36 27 2	AO5	36	1226203	2011	36	mesoendemica estavel rural	mesoendemica estavel rural	mesoendemica estavel	rural	primary	catholic	three	poorer	male	no		no	Yes	No	1.226203	96	4	Angola
36 29 1	AO5	36	1226203	2011	36	mesoendemica estavel rural	mesoendemica estavel rural	mesoendemica estavel	rural	no education	catholic	two	poorest	female	no			Yes	No	1.226203	96	4	Angola
36 29 1	AO5	36	1226203	2011	36	mesoendemica estavel rural	mesoendemica estavel rural	mesoendemica estavel	rural	no education	catholic	two	poorest	female	no	three year old		Yes	No	1.226203	96	4	Angola
36 31 3	AO5	36	1226203	2011	36	mesoendemica estavel rural	mesoendemica estavel rural	mesoendemica estavel	rural	primary	christian / protestant	one	poorer	male	no			Yes	No	1.226203	96	4	Angola
36 33 1	AO5	36	1226203	2011	36	mesoendemica estavel rural	mesoendemica estavel rural	mesoendemica estavel	rural	no education	christian / protestant	two	poorest	male	no	three year old		Yes	No	1.226203	96	4	Angola
36 33 1	AO5	36	1226203	2011	36	mesoendemica estavel rural	mesoendemica estavel rural	mesoendemica estavel	rural	no education	christian / protestant	two	poorest	male	no	five year old		Yes	No	1.226203	96	4	Angola
36 34 2	AO5	36	1226203	2011	36	mesoendemica estavel rural	mesoendemica estavel rural	mesoendemica estavel	rural	primary	catholic	one	poorer	male	no		no	Yes	No	1.226203	96	4	Angola
36 36 2	AO5	36	1226203	2011	36	mesoendemica estavel rural	mesoendemica estavel rural	mesoendemica estavel	rural	no education	christian / protestant	three	poorer	female	no	four year old		Yes	No	1.226203	96	4	Angola
37 3 2	AO5	37	1566213	2011	37	mesoendemica estavel rural	mesoendemica estavel rural	mesoendemica estavel	rural	primary	christian / protestant	one	poorest	male			no	Yes	No	1.566213	97	4	Angola
37 4 2	AO5	37	1566213	2011	37	mesoendemica estavel rural	mesoendemica estavel rural	mesoendemica estavel	rural	primary	no religion	three	poorest	female	no	two year old		Yes	No	1.566213	97	4	Angola
37 4 2	AO5	37	1566213	2011	37	mesoendemica estavel rural	mesoendemica estavel rural	mesoendemica estavel	rural	primary	no religion	three	poorest	female	no	four year old		Yes	No	1.566213	97	4	Angola
37 4 2	AO5	37	1566213	2011	37	mesoendemica estavel rural	mesoendemica estavel rural	mesoendemica estavel	rural	primary	no religion	three	poorest	male	no	five year old		Yes	No	1.566213	97	4	Angola
37 5 2	AO5	37	1566213	2011	37	mesoendemica estavel rural	mesoendemica estavel rural	mesoendemica estavel	rural	no education	christian / protestant	two	poorest	male	yes					1.566213	97	4	Angola
37 5 2	AO5	37	1566213	2011	37	mesoendemica estavel rural	mesoendemica estavel rural	mesoendemica estavel	rural	no education	christian / protestant	two	poorest	female	no			Yes	No	1.566213	97	4	Angola
37 6 2	AO5	37	1566213	2011	37	mesoendemica estavel rural	mesoendemica estavel rural	mesoendemica estavel	rural	primary	christian / protestant	one	poorest	male			no	Yes	No	1.566213	97	4	Angola
37 7 2	AO5	37	1566213	2011	37	mesoendemica estavel rural	mesoendemica estavel rural	mesoendemica estavel	rural	primary	christian / protestant	one	poorest	female	no	two year old	no	Yes	No	1.566213	97	4	Angola
37 8 2	AO5	37	1566213	2011	37	mesoendemica estavel rural	mesoendemica estavel rural	mesoendemica estavel	rural	primary	christian / protestant	two	poorest	female	yes		no		No	1.566213	97	4	Angola
37 8 2	AO5	37	1566213	2011	37	mesoendemica estavel rural	mesoendemica estavel rural	mesoendemica estavel	rural	primary	christian / protestant	two	poorest	male	no		no	Yes	No	1.566213	97	4	Angola
37 9 2	AO5	37	1566213	2011	37	mesoendemica estavel rural	mesoendemica estavel rural	mesoendemica estavel	rural	primary	christian / protestant	one	poorest	female	no		no	Yes	No	1.566213	97	4	Angola
37 9 3	AO5	37	1566213	2011	37	mesoendemica estavel rural	mesoendemica estavel rural	mesoendemica estavel	rural	primary	christian / protestant	one	poorest	female	yes		yes			1.566213	97	4	Angola
37 11 2	AO5	37	1566213	2011	37	mesoendemica estavel rural	mesoendemica estavel rural	mesoendemica estavel	rural	primary	christian / protestant	one	poorer	male			yes	Yes	No	1.566213	97	4	Angola
37 12 2	AO5	37	1566213	2011	37	mesoendemica estavel rural	mesoendemica estavel rural	mesoendemica estavel	rural	primary	christian / protestant	one	poorer	male			yes	Yes	No	1.566213	97	4	Angola
37 12 2	AO5	37	1566213	2011	37	mesoendemica estavel rural	mesoendemica estavel rural	mesoendemica estavel	rural	primary	christian / protestant	one	poorer	female	no		yes	Yes	No	1.566213	97	4	Angola
37 13 2	AO5	37	1566213	2011	37	mesoendemica estavel rural	mesoendemica estavel rural	mesoendemica estavel	rural	primary	christian / protestant	two	middle	female	yes	three year old	yes			1.566213	97	4	Angola
37 13 2	AO5	37	1566213	2011	37	mesoendemica estavel rural	mesoendemica estavel rural	mesoendemica estavel	rural	primary	christian / protestant	two	middle	female	no	three year old	yes	Yes	No	1.566213	97	4	Angola
37 17 2	AO5	37	1566213	2011	37	mesoendemica estavel rural	mesoendemica estavel rural	mesoendemica estavel	rural	no education	christian / protestant	one	poorer	female	no	four year old	yes	Yes	No	1.566213	97	4	Angola
37 21 2	AO5	37	1566213	2011	37	mesoendemica estavel rural	mesoendemica estavel rural	mesoendemica estavel	rural	no education	christian / protestant	one	poorest	female	no		no	Yes	No	1.566213	97	4	Angola
37 21 2	AO5	37	1566213	2011	37	mesoendemica estavel rural	mesoendemica estavel rural	mesoendemica estavel	rural	no education	christian / protestant	one	poorest	male			no	Yes	No	1.566213	97	4	Angola
37 27 2	AO5	37	1566213	2011	37	mesoendemica estavel rural	mesoendemica estavel rural	mesoendemica estavel	rural	primary	christian / protestant	two	poorest	male	yes		yes			1.566213	97	4	Angola
37 28 2	AO5	37	1566213	2011	37	mesoendemica estavel rural	mesoendemica estavel rural	mesoendemica estavel	rural	no education	christian / protestant	two	poorest	male	no		no	Yes	No	1.566213	97	4	Angola
37 28 2	AO5	37	1566213	2011	37	mesoendemica estavel rural	mesoendemica estavel rural	mesoendemica estavel	rural	no education	christian / protestant	two	poorest	female	no		no	Yes	No	1.566213	97	4	Angola
37 29 2	AO5	37	1566213	2011	37	mesoendemica estavel rural	mesoendemica estavel rural	mesoendemica estavel	rural	no education	no religion	one	poorest	male	yes	two year old	no			1.566213	97	4	Angola
37 29 2	AO5	37	1566213	2011	37	mesoendemica estavel rural	mesoendemica estavel rural	mesoendemica estavel	rural	no education	no religion	one	poorest	female	no		no	Yes	No	1.566213	97	4	Angola
38 4 2	AO5	38	1566213	2011	38	mesoendemica estavel rural	mesoendemica estavel rural	mesoendemica estavel	rural	no education	christian / protestant	two	poorest	male	yes	three year old	yes		Yes	1.566213	98	4	Angola
38 4 2	AO5	38	1566213	2011	38	mesoendemica estavel rural	mesoendemica estavel rural	mesoendemica estavel	rural	no education	christian / protestant	two	poorest	male	no	five year old	yes	Yes	No	1.566213	98	4	Angola
38 6 2	AO5	38	1566213	2011	38	mesoendemica estavel rural	mesoendemica estavel rural	mesoendemica estavel	rural	primary	christian / protestant	three	poorer	female	yes		yes			1.566213	98	4	Angola
38 6 2	AO5	38	1566213	2011	38	mesoendemica estavel rural	mesoendemica estavel rural	mesoendemica estavel	rural	primary	christian / protestant	three	poorer	female	no		yes	Yes	No	1.566213	98	4	Angola
38 6 2	AO5	38	1566213	2011	38	mesoendemica estavel rural	mesoendemica estavel rural	mesoendemica estavel	rural	primary	christian / protestant	three	poorer	female	no		yes	Yes	No	1.566213	98	4	Angola
38 7 2	AO5	38	1566213	2011	38	mesoendemica estavel rural	mesoendemica estavel rural	mesoendemica estavel	rural	primary	christian / protestant	two	poorer	female	yes	three year old	yes		Yes	1.566213	98	4	Angola
38 8 2	AO5	38	1566213	2011	38	mesoendemica estavel rural	mesoendemica estavel rural	mesoendemica estavel	rural	no education	christian / protestant	two	middle	male	no		yes	Yes	No	1.566213	98	4	Angola
38 9 2	AO5	38	1566213	2011	38	mesoendemica estavel rural	mesoendemica estavel rural	mesoendemica estavel	rural	primary	christian / protestant	one	poorer	female	no		yes	Yes	No	1.566213	98	4	Angola
38 10 1	AO5	38	1566213	2011	38	mesoendemica estavel rural	mesoendemica estavel rural	mesoendemica estavel	rural	primary	christian / protestant	one	poorest	female	yes	five year old	no			1.566213	98	4	Angola
38 11 2	AO5	38	1566213	2011	38	mesoendemica estavel rural	mesoendemica estavel rural	mesoendemica estavel	rural	primary	christian / protestant	three	richer	male	no		yes	Yes	No	1.566213	98	4	Angola
38 11 2	AO5	38	1566213	2011	38	mesoendemica estavel rural	mesoendemica estavel rural	mesoendemica estavel	rural	primary	christian / protestant	three	richer	female	no		yes	Yes	No	1.566213	98	4	Angola
38 12 2	AO5	38	1566213	2011	38	mesoendemica estavel rural	mesoendemica estavel rural	mesoendemica estavel	rural	primary	christian / protestant	one	poorer	female	no		yes	Yes	No	1.566213	98	4	Angola
38 13 3	AO5	38	1566213	2011	38	mesoendemica estavel rural	mesoendemica estavel rural	mesoendemica estavel	rural	primary	christian / protestant	two	poorer	female	no	three year old	yes	Yes	No	1.566213	98	4	Angola
38 16 1	AO5	38	1566213	2011	38	mesoendemica estavel rural	mesoendemica estavel rural	mesoendemica estavel	rural	no education	christian / protestant	three	poorest	female	no		no	Yes	No	1.566213	98	4	Angola
38 16 1	AO5	38	1566213	2011	38	mesoendemica estavel rural	mesoendemica estavel rural	mesoendemica estavel	rural	no education	christian / protestant	three	poorest	female	yes		no		Yes	1.566213	98	4	Angola
38 16 1	AO5	38	1566213	2011	38	mesoendemica estavel rural	mesoendemica estavel rural	mesoendemica estavel	rural	no education	christian / protestant	three	poorest	female	no		no	Yes	No	1.566213	98	4	Angola
38 17 2	AO5	38	1566213	2011	38	mesoendemica estavel rural	mesoendemica estavel rural	mesoendemica estavel	rural	no education	christian / protestant	one	poorer	female			no	Yes	No	1.566213	98	4	Angola
38 17 2	AO5	38	1566213	2011	38	mesoendemica estavel rural	mesoendemica estavel rural	mesoendemica estavel	rural	no education	christian / protestant	one	poorer	male	yes	four year old	no			1.566213	98	4	Angola
38 18 2	AO5	38	1566213	2011	38	mesoendemica estavel rural	mesoendemica estavel rural	mesoendemica estavel	rural	no education	christian / protestant	three	poorest	female	yes		no			1.566213	98	4	Angola
38 18 2	AO5	38	1566213	2011	38	mesoendemica estavel rural	mesoendemica estavel rural	mesoendemica estavel	rural	no education	christian / protestant	three	poorest	female	no		no	Yes	No	1.566213	98	4	Angola
38 20 2	AO5	38	1566213	2011	38	mesoendemica estavel rural	mesoendemica estavel rural	mesoendemica estavel	rural	no education	christian / protestant	one	poorer	male	no	two year old		Yes	No	1.566213	98	4	Angola
38 21 2	AO5	38	1566213	2011	38	mesoendemica estavel rural	mesoendemica estavel rural	mesoendemica estavel	rural	primary	christian / protestant	two	poorer	female	no		yes	Yes	No	1.566213	98	4	Angola
38 21 2	AO5	38	1566213	2011	38	mesoendemica estavel rural	mesoendemica estavel rural	mesoendemica estavel	rural	primary	christian / protestant	two	poorer	female	no		yes	Yes	No	1.566213	98	4	Angola
38 24 2	AO5	38	1566213	2011	38	mesoendemica estavel rural	mesoendemica estavel rural	mesoendemica estavel	rural	no education	christian / protestant	four	poorest	female	no		no	Yes	No	1.566213	98	4	Angola
38 24 2	AO5	38	1566213	2011	38	mesoendemica estavel rural	mesoendemica estavel rural	mesoendemica estavel	rural	no education	christian / protestant	four	poorest	female	yes		no			1.566213	98	4	Angola
38 24 2	AO5	38	1566213	2011	38	mesoendemica estavel rural	mesoendemica estavel rural	mesoendemica estavel	rural	no education	christian / protestant	four	poorest	male	no		no	Yes	No	1.566213	98	4	Angola
38 24 2	AO5	38	1566213	2011	38	mesoendemica estavel rural	mesoendemica estavel rural	mesoendemica estavel	rural	no education	christian / protestant	four	poorest	male	yes		no			1.566213	98	4	Angola
38 26 2	AO5	38	1566213	2011	38	mesoendemica estavel rural	mesoendemica estavel rural	mesoendemica estavel	rural	primary	christian / protestant	three	poorer	female	no	one year old	no	Yes	No	1.566213	98	4	Angola
38 26 2	AO5	38	1566213	2011	38	mesoendemica estavel rural	mesoendemica estavel rural	mesoendemica estavel	rural	primary	christian / protestant	three	poorer	female	no	three year old	no	Yes	No	1.566213	98	4	Angola
38 26 2	AO5	38	1566213	2011	38	mesoendemica estavel rural	mesoendemica estavel rural	mesoendemica estavel	rural	primary	christian / protestant	three	poorer	female	no	five year old	no	Yes	No	1.566213	98	4	Angola
38 31 2	AO5	38	1566213	2011	38	mesoendemica estavel rural	mesoendemica estavel rural	mesoendemica estavel	rural	primary	christian / protestant	one	poorer	female	no		no	Yes	No	1.566213	98	4	Angola
38 34 2	AO5	38	1566213	2011	38	mesoendemica estavel rural	mesoendemica estavel rural	mesoendemica estavel	rural	no education	christian / protestant	one	poorest	female	no	five year old	no	Yes	No	1.566213	98	4	Angola
38 37 2	AO5	38	1566213	2011	38	mesoendemica estavel rural	mesoendemica estavel rural	mesoendemica estavel	rural	no education	christian / protestant	two	poorer	female	no		no	Yes	No	1.566213	98	4	Angola
39 1 2	AO5	39	1566213	2011	39	mesoendemica estavel rural	mesoendemica estavel rural	mesoendemica estavel	rural	no education	christian / protestant	three	middle	female	no		no	Yes	No	1.566213	99	4	Angola
39 1 2	AO5	39	1566213	2011	39	mesoendemica estavel rural	mesoendemica estavel rural	mesoendemica estavel	rural	no education	christian / protestant	three	middle	female	yes	four year old	no		Yes	1.566213	99	4	Angola
39 2 2	AO5	39	1566213	2011	39	mesoendemica estavel rural	mesoendemica estavel rural	mesoendemica estavel	rural	no education	christian / protestant	two	middle	male	no			Yes	No	1.566213	99	4	Angola
39 2 2	AO5	39	1566213	2011	39	mesoendemica estavel rural	mesoendemica estavel rural	mesoendemica estavel	rural	no education	christian / protestant	two	middle	female	no			Yes	No	1.566213	99	4	Angola
39 4 2	AO5	39	1566213	2011	39	mesoendemica estavel rural	mesoendemica estavel rural	mesoendemica estavel	rural	primary	christian / protestant	one	poorer	female	no	three year old		Yes	No	1.566213	99	4	Angola
39 5 2	AO5	39	1566213	2011	39	mesoendemica estavel rural	mesoendemica estavel rural	mesoendemica estavel	rural	no education	christian / protestant	one	middle	male	no		yes	Yes	No	1.566213	99	4	Angola
39 7 2	AO5	39	1566213	2011	39	mesoendemica estavel rural	mesoendemica estavel rural	mesoendemica estavel	rural	primary	catholic	two	poorer	male	no	three year old	yes	Yes	No	1.566213	99	4	Angola
39 7 2	AO5	39	1566213	2011	39	mesoendemica estavel rural	mesoendemica estavel rural	mesoendemica estavel	rural	primary	catholic	two	poorer	female	no	five year old	yes	Yes	No	1.566213	99	4	Angola
39 8 2	AO5	39	1566213	2011	39	mesoendemica estavel rural	mesoendemica estavel rural	mesoendemica estavel	rural	primary	christian / protestant	three	poorer	male	yes		yes			1.566213	99	4	Angola
39 8 2	AO5	39	1566213	2011	39	mesoendemica estavel rural	mesoendemica estavel rural	mesoendemica estavel	rural	primary	christian / protestant	three	poorer	male	no		yes	Yes	No	1.566213	99	4	Angola
39 8 2	AO5	39	1566213	2011	39	mesoendemica estavel rural	mesoendemica estavel rural	mesoendemica estavel	rural	primary	christian / protestant	three	poorer	female	no		yes	Yes	No	1.566213	99	4	Angola
39 10 2	AO5	39	1566213	2011	39	mesoendemica estavel rural	mesoendemica estavel rural	mesoendemica estavel	rural	primary	christian / protestant	three	middle	male	no	two year old	yes	Yes	No	1.566213	99	4	Angola
39 10 2	AO5	39	1566213	2011	39	mesoendemica estavel rural	mesoendemica estavel rural	mesoendemica estavel	rural	primary	christian / protestant	three	middle	female	yes	three year old	yes	Yes		1.566213	99	4	Angola
39 10 2	AO5	39	1566213	2011	39	mesoendemica estavel rural	mesoendemica estavel rural	mesoendemica estavel	rural	primary	christian / protestant	three	middle	male	no	five year old	yes	Yes	No	1.566213	99	4	Angola
39 11 2	AO5	39	1566213	2011	39	mesoendemica estavel rural	mesoendemica estavel rural	mesoendemica estavel	rural	primary	catholic	two	middle	male	yes		yes			1.566213	99	4	Angola
39 11 2	AO5	39	1566213	2011	39	mesoendemica estavel rural	mesoendemica estavel rural	mesoendemica estavel	rural	primary	catholic	two	middle	male	no		yes	Yes	No	1.566213	99	4	Angola
39 12 2	AO5	39	1566213	2011	39	mesoendemica estavel rural	mesoendemica estavel rural	mesoendemica estavel	rural	primary	christian / protestant	two	middle	male	no		yes	Yes	No	1.566213	99	4	Angola
39 12 2	AO5	39	1566213	2011	39	mesoendemica estavel rural	mesoendemica estavel rural	mesoendemica estavel	rural	primary	christian / protestant	two	middle	female	no		yes	Yes	No	1.566213	99	4	Angola
39 13 2	AO5	39	1566213	2011	39	mesoendemica estavel rural	mesoendemica estavel rural	mesoendemica estavel	rural	no education	christian / protestant	two	poorer	male			no	Yes	No	1.566213	99	4	Angola
39 13 2	AO5	39	1566213	2011	39	mesoendemica estavel rural	mesoendemica estavel rural	mesoendemica estavel	rural	no education	christian / protestant	two	poorer	female	no	three year old	no	Yes	No	1.566213	99	4	Angola
39 13 2	AO5	39	1566213	2011	39	mesoendemica estavel rural	mesoendemica estavel rural	mesoendemica estavel	rural	no education	christian / protestant	two	poorer	female	no	five year old	no	Yes	No	1.566213	99	4	Angola
39 16 1	AO5	39	1566213	2011	39	mesoendemica estavel rural	mesoendemica estavel rural	mesoendemica estavel	rural	no education	christian / protestant	two	poorer	male	yes					1.566213	99	4	Angola
39 16 1	AO5	39	1566213	2011	39	mesoendemica estavel rural	mesoendemica estavel rural	mesoendemica estavel	rural	no education	christian / protestant	two	poorer	male	no			Yes	No	1.566213	99	4	Angola
39 17 2	AO5	39	1566213	2011	39	mesoendemica estavel rural	mesoendemica estavel rural	mesoendemica estavel	rural	no education	christian / protestant	one	poorer	male	no	five year old	no	Yes	No	1.566213	99	4	Angola
39 18 2	AO5	39	1566213	2011	39	mesoendemica estavel rural	mesoendemica estavel rural	mesoendemica estavel	rural	no education	christian / protestant	one	poorer	male	no		no	Yes	No	1.566213	99	4	Angola
39 20 2	AO5	39	1566213	2011	39	mesoendemica estavel rural	mesoendemica estavel rural	mesoendemica estavel	rural	no education	christian / protestant	one	poorer	female	no	one year old	no	Yes	No	1.566213	99	4	Angola
39 21 2	AO5	39	1566213	2011	39	mesoendemica estavel rural	mesoendemica estavel rural	mesoendemica estavel	rural	no education	christian / protestant	one	poorer	female				Yes	No	1.566213	99	4	Angola
39 21 2	AO5	39	1566213	2011	39	mesoendemica estavel rural	mesoendemica estavel rural	mesoendemica estavel	rural	no education	christian / protestant	one	poorer	male	no			Yes	No	1.566213	99	4	Angola
39 22 2	AO5	39	1566213	2011	39	mesoendemica estavel rural	mesoendemica estavel rural	mesoendemica estavel	rural	primary	christian / protestant	two	poorer	female	no		no	Yes	No	1.566213	99	4	Angola
39 23 2	AO5	39	1566213	2011	39	mesoendemica estavel rural	mesoendemica estavel rural	mesoendemica estavel	rural	no education	christian / protestant	three	poorer	male	no	two year old		Yes	No	1.566213	99	4	Angola
39 23 2	AO5	39	1566213	2011	39	mesoendemica estavel rural	mesoendemica estavel rural	mesoendemica estavel	rural	no education	christian / protestant	three	poorer	male	no	three year old		Yes	No	1.566213	99	4	Angola
39 25 2	AO5	39	1566213	2011	39	mesoendemica estavel rural	mesoendemica estavel rural	mesoendemica estavel	rural	primary	christian / protestant	two	poorer	male	no		no	Yes	No	1.566213	99	4	Angola
39 26 2	AO5	39	1566213	2011	39	mesoendemica estavel rural	mesoendemica estavel rural	mesoendemica estavel	rural	primary	catholic	two	poorest	female	yes	four year old	no			1.566213	99	4	Angola
39 28 2	AO5	39	1566213	2011	39	mesoendemica estavel rural	mesoendemica estavel rural	mesoendemica estavel	rural	primary	christian / protestant	two	poorest	male	no		no	Yes	No	1.566213	99	4	Angola
39 28 2	AO5	39	1566213	2011	39	mesoendemica estavel rural	mesoendemica estavel rural	mesoendemica estavel	rural	primary	christian / protestant	two	poorest	male	no		no	Yes	No	1.566213	99	4	Angola
39 29 2	AO5	39	1566213	2011	39	mesoendemica estavel rural	mesoendemica estavel rural	mesoendemica estavel	rural	primary	christian / protestant	two	poorest	female	no	three year old	no	Yes	No	1.566213	99	4	Angola
39 29 2	AO5	39	1566213	2011	39	mesoendemica estavel rural	mesoendemica estavel rural	mesoendemica estavel	rural	primary	christian / protestant	two	poorest	female	no	five year old	no	Yes	No	1.566213	99	4	Angola
39 30 2	AO5	39	1566213	2011	39	mesoendemica estavel rural	mesoendemica estavel rural	mesoendemica estavel	rural	primary	christian / protestant	one	poorer	female	no		no	Yes	No	1.566213	99	4	Angola
39 31 2	AO5	39	1566213	2011	39	mesoendemica estavel rural	mesoendemica estavel rural	mesoendemica estavel	rural	primary	catholic	three	poorer	female	no		no	Yes	No	1.566213	99	4	Angola
39 31 2	AO5	39	1566213	2011	39	mesoendemica estavel rural	mesoendemica estavel rural	mesoendemica estavel	rural	primary	catholic	three	poorer	female	yes		no		No	1.566213	99	4	Angola
39 31 2	AO5	39	1566213	2011	39	mesoendemica estavel rural	mesoendemica estavel rural	mesoendemica estavel	rural	primary	catholic	three	poorer	female	no		no	Yes	No	1.566213	99	4	Angola
39 32 2	AO5	39	1566213	2011	39	mesoendemica estavel rural	mesoendemica estavel rural	mesoendemica estavel	rural	primary	christian / protestant	three	middle	male	yes		no		Yes	1.566213	99	4	Angola
39 32 2	AO5	39	1566213	2011	39	mesoendemica estavel rural	mesoendemica estavel rural	mesoendemica estavel	rural	primary	christian / protestant	three	middle	male	no		no	Yes	No	1.566213	99	4	Angola
39 33 2	AO5	39	1566213	2011	39	mesoendemica estavel rural	mesoendemica estavel rural	mesoendemica estavel	rural	primary	christian / protestant	two	poorer	male	no	three year old	yes	Yes	No	1.566213	99	4	Angola
39 33 2	AO5	39	1566213	2011	39	mesoendemica estavel rural	mesoendemica estavel rural	mesoendemica estavel	rural	primary	christian / protestant	two	poorer	female	no	five year old	yes	Yes	No	1.566213	99	4	Angola
39 34 2	AO5	39	1566213	2011	39	mesoendemica estavel rural	mesoendemica estavel rural	mesoendemica estavel	rural	primary	christian / protestant	two	middle	female	no			Yes	No	1.566213	99	4	Angola
39 34 2	AO5	39	1566213	2011	39	mesoendemica estavel rural	mesoendemica estavel rural	mesoendemica estavel	rural	primary	christian / protestant	two	middle	female	no			Yes	No	1.566213	99	4	Angola
39 36 2	AO5	39	1566213	2011	39	mesoendemica estavel rural	mesoendemica estavel rural	mesoendemica estavel	rural	primary	christian / protestant	two	poorer	male	no	three year old		Yes	No	1.566213	99	4	Angola
39 36 2	AO5	39	1566213	2011	39	mesoendemica estavel rural	mesoendemica estavel rural	mesoendemica estavel	rural	primary	christian / protestant	two	poorer	male	no	five year old		Yes	No	1.566213	99	4	Angola
40 4 2	AO5	40	1566213	2011	40	mesoendemica estavel rural	mesoendemica estavel rural	mesoendemica estavel	rural	primary	christian / protestant	three	poorest	male	no	two year old	no	Yes	No	1.566213	100	4	Angola
40 4 2	AO5	40	1566213	2011	40	mesoendemica estavel rural	mesoendemica estavel rural	mesoendemica estavel	rural	primary	christian / protestant	three	poorest	female	yes	four year old	no			1.566213	100	4	Angola
40 5 2	AO5	40	1566213	2011	40	mesoendemica estavel rural	mesoendemica estavel rural	mesoendemica estavel	rural	primary	catholic	two	poorer	male	yes		no		No	1.566213	100	4	Angola
40 5 2	AO5	40	1566213	2011	40	mesoendemica estavel rural	mesoendemica estavel rural	mesoendemica estavel	rural	primary	catholic	two	poorer	female	no		no	Yes	No	1.566213	100	4	Angola
40 9 2	AO5	40	1566213	2011	40	mesoendemica estavel rural	mesoendemica estavel rural	mesoendemica estavel	rural	primary	christian / protestant	one	poorest	male	no			Yes	No	1.566213	100	4	Angola
40 10 2	AO5	40	1566213	2011	40	mesoendemica estavel rural	mesoendemica estavel rural	mesoendemica estavel	rural	primary	christian / protestant	two	poorest	female	no	three year old	no	Yes	No	1.566213	100	4	Angola
40 10 2	AO5	40	1566213	2011	40	mesoendemica estavel rural	mesoendemica estavel rural	mesoendemica estavel	rural	primary	christian / protestant	two	poorest	female	no	five year old	no	Yes	No	1.566213	100	4	Angola
40 12 2	AO5	40	1566213	2011	40	mesoendemica estavel rural	mesoendemica estavel rural	mesoendemica estavel	rural	primary	catholic	two	poorest	female	no		no	Yes	No	1.566213	100	4	Angola
40 12 2	AO5	40	1566213	2011	40	mesoendemica estavel rural	mesoendemica estavel rural	mesoendemica estavel	rural	primary	catholic	two	poorest	female	no		no	Yes	No	1.566213	100	4	Angola
40 13 2	AO5	40	1566213	2011	40	mesoendemica estavel rural	mesoendemica estavel rural	mesoendemica estavel	rural	no education	christian / protestant	three	middle	male	no	one year old	yes	Yes	No	1.566213	100	4	Angola
40 13 2	AO5	40	1566213	2011	40	mesoendemica estavel rural	mesoendemica estavel rural	mesoendemica estavel	rural	no education	christian / protestant	three	middle	male	no	three year old	yes	Yes	No	1.566213	100	4	Angola
40 14 3	AO5	40	1566213	2011	40	mesoendemica estavel rural	mesoendemica estavel rural	mesoendemica estavel	rural	primary	christian / protestant	one	middle	female	no		yes	Yes	No	1.566213	100	4	Angola
40 15 2	AO5	40	1566213	2011	40	mesoendemica estavel rural	mesoendemica estavel rural	mesoendemica estavel	rural	primary	christian / protestant	two	middle	male	no		yes	Yes	No	1.566213	100	4	Angola
40 15 2	AO5	40	1566213	2011	40	mesoendemica estavel rural	mesoendemica estavel rural	mesoendemica estavel	rural	primary	christian / protestant	two	middle	female	no		yes	Yes	No	1.566213	100	4	Angola
40 19 2	AO5	40	1566213	2011	40	mesoendemica estavel rural	mesoendemica estavel rural	mesoendemica estavel	rural	primary	christian / protestant	two	poorer	female	no		yes	Yes	No	1.566213	100	4	Angola
40 19 2	AO5	40	1566213	2011	40	mesoendemica estavel rural	mesoendemica estavel rural	mesoendemica estavel	rural	primary	christian / protestant	two	poorer	female	yes		yes			1.566213	100	4	Angola
40 20 2	AO5	40	1566213	2011	40	mesoendemica estavel rural	mesoendemica estavel rural	mesoendemica estavel	rural	primary	christian / protestant	two	middle	female	no	one year old	yes	Yes	No	1.566213	100	4	Angola
40 20 2	AO5	40	1566213	2011	40	mesoendemica estavel rural	mesoendemica estavel rural	mesoendemica estavel	rural	primary	christian / protestant	two	middle	male	no	three year old	yes	Yes	No	1.566213	100	4	Angola
40 21 2	AO5	40	1566213	2011	40	mesoendemica estavel rural	mesoendemica estavel rural	mesoendemica estavel	rural	primary	catholic	two	middle	male	no		yes	Yes	No	1.566213	100	4	Angola
40 21 2	AO5	40	1566213	2011	40	mesoendemica estavel rural	mesoendemica estavel rural	mesoendemica estavel	rural	primary	catholic	two	middle	male	no		yes	Yes	No	1.566213	100	4	Angola
40 25 2	AO5	40	1566213	2011	40	mesoendemica estavel rural	mesoendemica estavel rural	mesoendemica estavel	rural	no education	christian / protestant	two	poorer	female	no			Yes	No	1.566213	100	4	Angola
40 25 2	AO5	40	1566213	2011	40	mesoendemica estavel rural	mesoendemica estavel rural	mesoendemica estavel	rural	no education	christian / protestant	two	poorer	male	no			Yes	No	1.566213	100	4	Angola
40 26 2	AO5	40	1566213	2011	40	mesoendemica estavel rural	mesoendemica estavel rural	mesoendemica estavel	rural	primary	christian / protestant	two	poorer	male	no	three year old	no	Yes	No	1.566213	100	4	Angola
40 26 2	AO5	40	1566213	2011	40	mesoendemica estavel rural	mesoendemica estavel rural	mesoendemica estavel	rural	primary	christian / protestant	two	poorer	female	no	four year old	no	Yes	No	1.566213	100	4	Angola
40 28 2	AO5	40	1566213	2011	40	mesoendemica estavel rural	mesoendemica estavel rural	mesoendemica estavel	rural	no education	christian / protestant	two	poorer	male	no		yes	Yes	No	1.566213	100	4	Angola
40 28 2	AO5	40	1566213	2011	40	mesoendemica estavel rural	mesoendemica estavel rural	mesoendemica estavel	rural	no education	christian / protestant	two	poorer	female	no		yes	Yes	No	1.566213	100	4	Angola
40 31 2	AO5	40	1566213	2011	40	mesoendemica estavel rural	mesoendemica estavel rural	mesoendemica estavel	rural	no education	no religion	two	poorer	female	no			Yes	No	1.566213	100	4	Angola
40 31 2	AO5	40	1566213	2011	40	mesoendemica estavel rural	mesoendemica estavel rural	mesoendemica estavel	rural	no education	no religion	two	poorer	female	no			Yes	No	1.566213	100	4	Angola
40 33 2	AO5	40	1566213	2011	40	mesoendemica estavel rural	mesoendemica estavel rural	mesoendemica estavel	rural	no education	christian / protestant	three	poorer	male	no	one year old	no	Yes	No	1.566213	100	4	Angola
40 33 2	AO5	40	1566213	2011	40	mesoendemica estavel rural	mesoendemica estavel rural	mesoendemica estavel	rural	no education	christian / protestant	three	poorer	female	no	four year old	no	Yes	No	1.566213	100	4	Angola
40 33 2	AO5	40	1566213	2011	40	mesoendemica estavel rural	mesoendemica estavel rural	mesoendemica estavel	rural	no education	christian / protestant	three	poorer	female	no	five year old	no	Yes	No	1.566213	100	4	Angola
40 35 2	AO5	40	1566213	2011	40	mesoendemica estavel rural	mesoendemica estavel rural	mesoendemica estavel	rural	primary	christian / protestant	two	middle	male			yes	Yes	No	1.566213	100	4	Angola
40 35 2	AO5	40	1566213	2011	40	mesoendemica estavel rural	mesoendemica estavel rural	mesoendemica estavel	rural	primary	christian / protestant	two	middle	female	no		yes	Yes	No	1.566213	100	4	Angola
40 36 2	AO5	40	1566213	2011	40	mesoendemica estavel rural	mesoendemica estavel rural	mesoendemica estavel	rural	primary	catholic	one	poorer	male	yes	one year old	no			1.566213	100	4	Angola
40 37 2	AO5	40	1566213	2011	40	mesoendemica estavel rural	mesoendemica estavel rural	mesoendemica estavel	rural	primary	christian / protestant	three	poorer	male	no		no	Yes	No	1.566213	100	4	Angola
40 37 2	AO5	40	1566213	2011	40	mesoendemica estavel rural	mesoendemica estavel rural	mesoendemica estavel	rural	primary	christian / protestant	three	poorer	female	no		no	Yes	No	1.566213	100	4	Angola
40 37 2	AO5	40	1566213	2011	40	mesoendemica estavel rural	mesoendemica estavel rural	mesoendemica estavel	rural	primary	christian / protestant	three	poorer	female	no		no	Yes	No	1.566213	100	4	Angola
41 1 2	AO5	41	1566213	2011	41	mesoendemica estavel rural	mesoendemica estavel rural	mesoendemica estavel	rural	no education	catholic	one	poorer	female	yes	two year old				1.566213	101	4	Angola
41 5 2	AO5	41	1566213	2011	41	mesoendemica estavel rural	mesoendemica estavel rural	mesoendemica estavel	rural	primary	catholic	three	poorest	male	yes					1.566213	101	4	Angola
41 5 2	AO5	41	1566213	2011	41	mesoendemica estavel rural	mesoendemica estavel rural	mesoendemica estavel	rural	primary	catholic	three	poorest	male	no			Yes	No	1.566213	101	4	Angola
41 7 3	AO5	41	1566213	2011	41	mesoendemica estavel rural	mesoendemica estavel rural	mesoendemica estavel	rural	no education	christian / protestant	one	poorest	male	no	two year old		Yes	No	1.566213	101	4	Angola
41 8 2	AO5	41	1566213	2011	41	mesoendemica estavel rural	mesoendemica estavel rural	mesoendemica estavel	rural	primary	catholic	two	poorest	male	no		no	Yes	No	1.566213	101	4	Angola
41 8 2	AO5	41	1566213	2011	41	mesoendemica estavel rural	mesoendemica estavel rural	mesoendemica estavel	rural	primary	catholic	two	poorest	male	no		no	Yes	No	1.566213	101	4	Angola
41 10 1	AO5	41	1566213	2011	41	mesoendemica estavel rural	mesoendemica estavel rural	mesoendemica estavel	rural	no education	christian / protestant	two	poorest	male	yes	three year old			No	1.566213	101	4	Angola
41 10 1	AO5	41	1566213	2011	41	mesoendemica estavel rural	mesoendemica estavel rural	mesoendemica estavel	rural	no education	christian / protestant	two	poorest	female	yes	five year old			No	1.566213	101	4	Angola
41 13 2	AO5	41	1566213	2011	41	mesoendemica estavel rural	mesoendemica estavel rural	mesoendemica estavel	rural	no education	catholic	two	poorest	male	yes	three year old				1.566213	101	4	Angola
41 13 2	AO5	41	1566213	2011	41	mesoendemica estavel rural	mesoendemica estavel rural	mesoendemica estavel	rural	no education	catholic	two	poorest	male	yes	five year old				1.566213	101	4	Angola
41 15 2	AO5	41	1566213	2011	41	mesoendemica estavel rural	mesoendemica estavel rural	mesoendemica estavel	rural	no education	christian / protestant	one	poorest	male	no		no	Yes	No	1.566213	101	4	Angola
41 17 1	AO5	41	1566213	2011	41	mesoendemica estavel rural	mesoendemica estavel rural	mesoendemica estavel	rural	no education	catholic	two	poorest	male	no	three year old	no	Yes	No	1.566213	101	4	Angola
41 17 1	AO5	41	1566213	2011	41	mesoendemica estavel rural	mesoendemica estavel rural	mesoendemica estavel	rural	no education	catholic	two	poorest	male	no	five year old	no	Yes	No	1.566213	101	4	Angola
41 18 2	AO5	41	1566213	2011	41	mesoendemica estavel rural	mesoendemica estavel rural	mesoendemica estavel	rural	no education	christian / protestant	two	poorer	female	no			Yes	No	1.566213	101	4	Angola
41 18 2	AO5	41	1566213	2011	41	mesoendemica estavel rural	mesoendemica estavel rural	mesoendemica estavel	rural	no education	christian / protestant	two	poorer	female	yes					1.566213	101	4	Angola
41 19 2	AO5	41	1566213	2011	41	mesoendemica estavel rural	mesoendemica estavel rural	mesoendemica estavel	rural	no education	christian / protestant	two	poorest	female	no		no	Yes	No	1.566213	101	4	Angola
41 19 2	AO5	41	1566213	2011	41	mesoendemica estavel rural	mesoendemica estavel rural	mesoendemica estavel	rural	no education	christian / protestant	two	poorest	female	no		no	Yes	No	1.566213	101	4	Angola
41 20 2	AO5	41	1566213	2011	41	mesoendemica estavel rural	mesoendemica estavel rural	mesoendemica estavel	rural	no education	christian / protestant	two	poorer	female	yes	one year old				1.566213	101	4	Angola
41 20 2	AO5	41	1566213	2011	41	mesoendemica estavel rural	mesoendemica estavel rural	mesoendemica estavel	rural	no education	christian / protestant	two	poorer	male	yes	five year old			No	1.566213	101	4	Angola
41 24 2	AO5	41	1566213	2011	41	mesoendemica estavel rural	mesoendemica estavel rural	mesoendemica estavel	rural	no education	christian / protestant	two	poorest	male	no			Yes	No	1.566213	101	4	Angola
41 24 2	AO5	41	1566213	2011	41	mesoendemica estavel rural	mesoendemica estavel rural	mesoendemica estavel	rural	no education	christian / protestant	two	poorest	female	no			Yes	No	1.566213	101	4	Angola
41 25 2	AO5	41	1566213	2011	41	mesoendemica estavel rural	mesoendemica estavel rural	mesoendemica estavel	rural	no education	catholic	two	poorest	male	no		yes	Yes	No	1.566213	101	4	Angola
41 25 2	AO5	41	1566213	2011	41	mesoendemica estavel rural	mesoendemica estavel rural	mesoendemica estavel	rural	no education	catholic	two	poorest	male	yes		yes			1.566213	101	4	Angola
41 26 2	AO5	41	1566213	2011	41	mesoendemica estavel rural	mesoendemica estavel rural	mesoendemica estavel	rural	no education	catholic	two	poorer	female	yes					1.566213	101	4	Angola
41 26 2	AO5	41	1566213	2011	41	mesoendemica estavel rural	mesoendemica estavel rural	mesoendemica estavel	rural	no education	catholic	two	poorer	male	yes					1.566213	101	4	Angola
41 27 2	AO5	41	1566213	2011	41	mesoendemica estavel rural	mesoendemica estavel rural	mesoendemica estavel	rural	no education	christian / protestant	one	poorer	male	yes		no			1.566213	101	4	Angola
41 31 2	AO5	41	1566213	2011	41	mesoendemica estavel rural	mesoendemica estavel rural	mesoendemica estavel	rural	no education	christian / protestant	one	poorest	male	no		no	Yes	No	1.566213	101	4	Angola
41 33 2	AO5	41	1566213	2011	41	mesoendemica estavel rural	mesoendemica estavel rural	mesoendemica estavel	rural	no education	no religion	three	poorer	male	yes	two year old				1.566213	101	4	Angola
41 33 2	AO5	41	1566213	2011	41	mesoendemica estavel rural	mesoendemica estavel rural	mesoendemica estavel	rural	no education	no religion	three	poorer	female	yes	three year old				1.566213	101	4	Angola
41 34 2	AO5	41	1566213	2011	41	mesoendemica estavel rural	mesoendemica estavel rural	mesoendemica estavel	rural	no education	christian / protestant	one	poorer	male	yes					1.566213	101	4	Angola
41 35 2	AO5	41	1566213	2011	41	mesoendemica estavel rural	mesoendemica estavel rural	mesoendemica estavel	rural	no education	christian / protestant	one	poorer	female	no			Yes	No	1.566213	101	4	Angola
42 1 2	AO5	42	1566213	2011	42	mesoendemica estavel rural	mesoendemica estavel rural	mesoendemica estavel	rural	no education	christian / protestant	three	poorest	male	no	one year old	no	Yes	No	1.566213	102	4	Angola
42 1 2	AO5	42	1566213	2011	42	mesoendemica estavel rural	mesoendemica estavel rural	mesoendemica estavel	rural	no education	christian / protestant	three	poorest	male	yes	three year old	no			1.566213	102	4	Angola
42 2 2	AO5	42	1566213	2011	42	mesoendemica estavel rural	mesoendemica estavel rural	mesoendemica estavel	rural	no education	christian / protestant	two	poorer	female	no			Yes	No	1.566213	102	4	Angola
42 2 2	AO5	42	1566213	2011	42	mesoendemica estavel rural	mesoendemica estavel rural	mesoendemica estavel	rural	no education	christian / protestant	two	poorer	female	no			Yes	No	1.566213	102	4	Angola
42 2 2	AO5	42	1566213	2011	42	mesoendemica estavel rural	mesoendemica estavel rural	mesoendemica estavel	rural	no education	christian / protestant	two	poorer	male				Yes	No	1.566213	102	4	Angola
42 3 2	AO5	42	1566213	2011	42	mesoendemica estavel rural	mesoendemica estavel rural	mesoendemica estavel	rural	primary	christian / protestant	two	poorer	female			yes	Yes	No	1.566213	102	4	Angola
42 3 2	AO5	42	1566213	2011	42	mesoendemica estavel rural	mesoendemica estavel rural	mesoendemica estavel	rural	primary	christian / protestant	two	poorer	female	no		yes	Yes	No	1.566213	102	4	Angola
42 4 2	AO5	42	1566213	2011	42	mesoendemica estavel rural	mesoendemica estavel rural	mesoendemica estavel	rural	no education	christian / protestant	one	poorest	male			no	Yes	No	1.566213	102	4	Angola
42 4 2	AO5	42	1566213	2011	42	mesoendemica estavel rural	mesoendemica estavel rural	mesoendemica estavel	rural	no education	christian / protestant	one	poorest	male	no	three year old	no	Yes	No	1.566213	102	4	Angola
42 6 2	AO5	42	1566213	2011	42	mesoendemica estavel rural	mesoendemica estavel rural	mesoendemica estavel	rural	no education	catholic	two	poorer	female	yes					1.566213	102	4	Angola
42 6 2	AO5	42	1566213	2011	42	mesoendemica estavel rural	mesoendemica estavel rural	mesoendemica estavel	rural	no education	catholic	two	poorer	female	yes					1.566213	102	4	Angola
42 7 2	AO5	42	1566213	2011	42	mesoendemica estavel rural	mesoendemica estavel rural	mesoendemica estavel	rural	no education	christian / protestant	one	poorer	female	no			Yes	No	1.566213	102	4	Angola
42 9 2	AO5	42	1566213	2011	42	mesoendemica estavel rural	mesoendemica estavel rural	mesoendemica estavel	rural	no education	christian / protestant	one	poorest	male			no	Yes	No	1.566213	102	4	Angola
42 9 2	AO5	42	1566213	2011	42	mesoendemica estavel rural	mesoendemica estavel rural	mesoendemica estavel	rural	no education	christian / protestant	one	poorest	female	yes		no			1.566213	102	4	Angola
42 11 2	AO5	42	1566213	2011	42	mesoendemica estavel rural	mesoendemica estavel rural	mesoendemica estavel	rural	no education	christian / protestant	two	poorest	male	no			Yes	No	1.566213	102	4	Angola
42 11 2	AO5	42	1566213	2011	42	mesoendemica estavel rural	mesoendemica estavel rural	mesoendemica estavel	rural	no education	christian / protestant	two	poorest	male	no			Yes	No	1.566213	102	4	Angola
42 13 3	AO5	42	1566213	2011	42	mesoendemica estavel rural	mesoendemica estavel rural	mesoendemica estavel	rural	primary	christian / protestant	two	poorest	male	yes	two year old	no			1.566213	102	4	Angola
42 13 3	AO5	42	1566213	2011	42	mesoendemica estavel rural	mesoendemica estavel rural	mesoendemica estavel	rural	primary	christian / protestant	two	poorest	male	no	four year old	no	Yes	No	1.566213	102	4	Angola
42 14 2	AO5	42	1566213	2011	42	mesoendemica estavel rural	mesoendemica estavel rural	mesoendemica estavel	rural	primary	christian / protestant	one	poorest	female	no		no	Yes	No	1.566213	102	4	Angola
42 16 1	AO5	42	1566213	2011	42	mesoendemica estavel rural	mesoendemica estavel rural	mesoendemica estavel	rural	primary	christian / protestant	one	poorest	female	yes		yes		No	1.566213	102	4	Angola
42 17 2	AO5	42	1566213	2011	42	mesoendemica estavel rural	mesoendemica estavel rural	mesoendemica estavel	rural	no education	christian / protestant	two	poorer	male	no	three year old	no	Yes	No	1.566213	102	4	Angola
42 17 2	AO5	42	1566213	2011	42	mesoendemica estavel rural	mesoendemica estavel rural	mesoendemica estavel	rural	no education	christian / protestant	two	poorer	male	no	five year old	no	Yes	No	1.566213	102	4	Angola
42 19 2	AO5	42	1566213	2011	42	mesoendemica estavel rural	mesoendemica estavel rural	mesoendemica estavel	rural	no education	christian / protestant	two	poorest	male				Yes	No	1.566213	102	4	Angola
42 19 2	AO5	42	1566213	2011	42	mesoendemica estavel rural	mesoendemica estavel rural	mesoendemica estavel	rural	no education	christian / protestant	two	poorest	female	no			Yes	No	1.566213	102	4	Angola
42 19 3	AO5	42	1566213	2011	42	mesoendemica estavel rural	mesoendemica estavel rural	mesoendemica estavel	rural	primary	christian / protestant	two	poorest	male	no		no	Yes	No	1.566213	102	4	Angola
42 20 2	AO5	42	1566213	2011	42	mesoendemica estavel rural	mesoendemica estavel rural	mesoendemica estavel	rural	primary	christian / protestant	three	poorest	female	yes	two year old	no		No	1.566213	102	4	Angola
42 20 2	AO5	42	1566213	2011	42	mesoendemica estavel rural	mesoendemica estavel rural	mesoendemica estavel	rural	primary	christian / protestant	three	poorest	male	yes	four year old	no		No	1.566213	102	4	Angola
42 20 2	AO5	42	1566213	2011	42	mesoendemica estavel rural	mesoendemica estavel rural	mesoendemica estavel	rural	primary	christian / protestant	three	poorest	male	yes	five year old	no		No	1.566213	102	4	Angola
42 21 2	AO5	42	1566213	2011	42	mesoendemica estavel rural	mesoendemica estavel rural	mesoendemica estavel	rural	primary	christian / protestant	two	poorer	male	yes		no			1.566213	102	4	Angola
42 23 2	AO5	42	1566213	2011	42	mesoendemica estavel rural	mesoendemica estavel rural	mesoendemica estavel	rural	no education	christian / protestant	one	poorest	female	no	four year old		Yes	No	1.566213	102	4	Angola
42 24 2	AO5	42	1566213	2011	42	mesoendemica estavel rural	mesoendemica estavel rural	mesoendemica estavel	rural	no education	christian / protestant	two	poorest	female	no			Yes	No	1.566213	102	4	Angola
42 24 2	AO5	42	1566213	2011	42	mesoendemica estavel rural	mesoendemica estavel rural	mesoendemica estavel	rural	no education	christian / protestant	two	poorest	female	yes					1.566213	102	4	Angola
42 25 2	AO5	42	1566213	2011	42	mesoendemica estavel rural	mesoendemica estavel rural	mesoendemica estavel	rural	primary	christian / protestant	two	middle	female	no		yes	Yes	No	1.566213	102	4	Angola
42 25 2	AO5	42	1566213	2011	42	mesoendemica estavel rural	mesoendemica estavel rural	mesoendemica estavel	rural	primary	christian / protestant	two	middle	male	yes		yes			1.566213	102	4	Angola
42 27 2	AO5	42	1566213	2011	42	mesoendemica estavel rural	mesoendemica estavel rural	mesoendemica estavel	rural	no education	christian / protestant	two	middle	female	no			Yes	No	1.566213	102	4	Angola
42 27 2	AO5	42	1566213	2011	42	mesoendemica estavel rural	mesoendemica estavel rural	mesoendemica estavel	rural	no education	christian / protestant	two	middle	male	no			Yes	No	1.566213	102	4	Angola
42 29 2	AO5	42	1566213	2011	42	mesoendemica estavel rural	mesoendemica estavel rural	mesoendemica estavel	rural	no education	christian / protestant	two	poorer	female	no	one year old	yes	Yes	No	1.566213	102	4	Angola
42 29 2	AO5	42	1566213	2011	42	mesoendemica estavel rural	mesoendemica estavel rural	mesoendemica estavel	rural	no education	christian / protestant	two	poorer	male	yes	five year old	yes			1.566213	102	4	Angola
42 30 2	AO5	42	1566213	2011	42	mesoendemica estavel rural	mesoendemica estavel rural	mesoendemica estavel	rural	no education	christian / protestant	one	poorest	female	yes					1.566213	102	4	Angola
42 31 2	AO5	42	1566213	2011	42	mesoendemica estavel rural	mesoendemica estavel rural	mesoendemica estavel	rural	primary	christian / protestant	three	poorest	female	no			Yes	No	1.566213	102	4	Angola
42 31 2	AO5	42	1566213	2011	42	mesoendemica estavel rural	mesoendemica estavel rural	mesoendemica estavel	rural	primary	christian / protestant	three	poorest	female	no			Yes	No	1.566213	102	4	Angola
42 31 2	AO5	42	1566213	2011	42	mesoendemica estavel rural	mesoendemica estavel rural	mesoendemica estavel	rural	primary	christian / protestant	three	poorest	male	yes					1.566213	102	4	Angola
42 32 2	AO5	42	1566213	2011	42	mesoendemica estavel rural	mesoendemica estavel rural	mesoendemica estavel	rural	no education	christian / protestant	two	poorest	female	yes					1.566213	102	4	Angola
42 32 2	AO5	42	1566213	2011	42	mesoendemica estavel rural	mesoendemica estavel rural	mesoendemica estavel	rural	no education	christian / protestant	two	poorest	female	no			Yes	No	1.566213	102	4	Angola
42 33 2	AO5	42	1566213	2011	42	mesoendemica estavel rural	mesoendemica estavel rural	mesoendemica estavel	rural	primary	christian / protestant	two	poorest	male	no	three year old	yes	Yes	No	1.566213	102	4	Angola
43 1 2	AO5	43	1566213	2011	43	mesoendemica estavel rural	mesoendemica estavel rural	mesoendemica estavel	rural	no education	christian / protestant	two	poorest	male	no	two year old		Yes	No	1.566213	103	4	Angola
43 1 2	AO5	43	1566213	2011	43	mesoendemica estavel rural	mesoendemica estavel rural	mesoendemica estavel	rural	no education	christian / protestant	two	poorest	male	no	four year old		Yes	No	1.566213	103	4	Angola
43 2 2	AO5	43	1566213	2011	43	mesoendemica estavel rural	mesoendemica estavel rural	mesoendemica estavel	rural	no education	christian / protestant	one	poorest	male	yes		no			1.566213	103	4	Angola
43 4 2	AO5	43	1566213	2011	43	mesoendemica estavel rural	mesoendemica estavel rural	mesoendemica estavel	rural	no education	christian / protestant	three	poorest	female	no	two year old	no	Yes	No	1.566213	103	4	Angola
43 4 2	AO5	43	1566213	2011	43	mesoendemica estavel rural	mesoendemica estavel rural	mesoendemica estavel	rural	no education	christian / protestant	three	poorest	female	no	four year old	no	Yes	No	1.566213	103	4	Angola
43 6 2	AO5	43	1566213	2011	43	mesoendemica estavel rural	mesoendemica estavel rural	mesoendemica estavel	rural	no education	christian / protestant	two	poorest	female	no			Yes	No	1.566213	103	4	Angola
43 6 2	AO5	43	1566213	2011	43	mesoendemica estavel rural	mesoendemica estavel rural	mesoendemica estavel	rural	no education	christian / protestant	two	poorest	female	no			Yes	No	1.566213	103	4	Angola
43 9 2	AO5	43	1566213	2011	43	mesoendemica estavel rural	mesoendemica estavel rural	mesoendemica estavel	rural	no education	christian / protestant	three	poorest	female	no			Yes	No	1.566213	103	4	Angola
43 14 2	AO5	43	1566213	2011	43	mesoendemica estavel rural	mesoendemica estavel rural	mesoendemica estavel	rural	no education	christian / protestant	three	poorest	male	no		no	Yes	No	1.566213	103	4	Angola
43 14 2	AO5	43	1566213	2011	43	mesoendemica estavel rural	mesoendemica estavel rural	mesoendemica estavel	rural	no education	christian / protestant	three	poorest	male	no		no	Yes	No	1.566213	103	4	Angola
43 14 2	AO5	43	1566213	2011	43	mesoendemica estavel rural	mesoendemica estavel rural	mesoendemica estavel	rural	no education	christian / protestant	three	poorest	female	yes		no			1.566213	103	4	Angola
43 15 2	AO5	43	1566213	2011	43	mesoendemica estavel rural	mesoendemica estavel rural	mesoendemica estavel	rural	no education	christian / protestant	one	poorest	female	no		no	Yes	No	1.566213	103	4	Angola
43 16 2	AO5	43	1566213	2011	43	mesoendemica estavel rural	mesoendemica estavel rural	mesoendemica estavel	rural	no education	christian / protestant	two	poorest	female	no			Yes	No	1.566213	103	4	Angola
43 16 2	AO5	43	1566213	2011	43	mesoendemica estavel rural	mesoendemica estavel rural	mesoendemica estavel	rural	no education	christian / protestant	two	poorest	female	no			Yes	No	1.566213	103	4	Angola
43 19 2	AO5	43	1566213	2011	43	mesoendemica estavel rural	mesoendemica estavel rural	mesoendemica estavel	rural	no education	christian / protestant	two	poorest	male	no			Yes	No	1.566213	103	4	Angola
43 19 2	AO5	43	1566213	2011	43	mesoendemica estavel rural	mesoendemica estavel rural	mesoendemica estavel	rural	no education	christian / protestant	two	poorest	male	yes				No	1.566213	103	4	Angola
43 20 2	AO5	43	1566213	2011	43	mesoendemica estavel rural	mesoendemica estavel rural	mesoendemica estavel	rural	primary	christian / protestant	one	poorest	female	no	four year old	no	Yes	No	1.566213	103	4	Angola
43 27 2	AO5	43	1566213	2011	43	mesoendemica estavel rural	mesoendemica estavel rural	mesoendemica estavel	rural	no education	christian / protestant	three	poorest	female	yes		no			1.566213	103	4	Angola
43 27 2	AO5	43	1566213	2011	43	mesoendemica estavel rural	mesoendemica estavel rural	mesoendemica estavel	rural	no education	christian / protestant	three	poorest	male	no		no	Yes	No	1.566213	103	4	Angola
43 29 2	AO5	43	1566213	2011	43	mesoendemica estavel rural	mesoendemica estavel rural	mesoendemica estavel	rural	no education	christian / protestant	three	poorest	male	no			Yes	No	1.566213	103	4	Angola
43 29 2	AO5	43	1566213	2011	43	mesoendemica estavel rural	mesoendemica estavel rural	mesoendemica estavel	rural	no education	christian / protestant	three	poorest	male	yes	three year old				1.566213	103	4	Angola
43 29 2	AO5	43	1566213	2011	43	mesoendemica estavel rural	mesoendemica estavel rural	mesoendemica estavel	rural	no education	christian / protestant	three	poorest	female	no	five year old		Yes	No	1.566213	103	4	Angola
43 30 2	AO5	43	1566213	2011	43	mesoendemica estavel rural	mesoendemica estavel rural	mesoendemica estavel	rural	no education	christian / protestant	one	poorest	female	no			Yes	No	1.566213	103	4	Angola
43 31 2	AO5	43	1566213	2011	43	mesoendemica estavel rural	mesoendemica estavel rural	mesoendemica estavel	rural	primary	christian / protestant	two	poorest	male	yes					1.566213	103	4	Angola
43 31 2	AO5	43	1566213	2011	43	mesoendemica estavel rural	mesoendemica estavel rural	mesoendemica estavel	rural	primary	christian / protestant	two	poorest	female	no			Yes	No	1.566213	103	4	Angola
43 34 2	AO5	43	1566213	2011	43	mesoendemica estavel rural	mesoendemica estavel rural	mesoendemica estavel	rural	no education	catholic	two	poorest	female	no			Yes	No	1.566213	103	4	Angola
44 3 2	AO5	44	1566213	2011	44	mesoendemica estavel rural	mesoendemica estavel rural	mesoendemica estavel	rural	no education	catholic	two	poorest	male	no			Yes	No	1.566213	104	4	Angola
44 3 2	AO5	44	1566213	2011	44	mesoendemica estavel rural	mesoendemica estavel rural	mesoendemica estavel	rural	no education	catholic	two	poorest	male				Yes	No	1.566213	104	4	Angola
44 3 2	AO5	44	1566213	2011	44	mesoendemica estavel rural	mesoendemica estavel rural	mesoendemica estavel	rural	no education	catholic	two	poorest	female	no			Yes	No	1.566213	104	4	Angola
44 4 1	AO5	44	1566213	2011	44	mesoendemica estavel rural	mesoendemica estavel rural	mesoendemica estavel	rural	primary	christian / protestant	two	poorest	male	no	four year old	yes	Yes	No	1.566213	104	4	Angola
44 8 2	AO5	44	1566213	2011	44	mesoendemica estavel rural	mesoendemica estavel rural	mesoendemica estavel	rural	no education	christian / protestant	one	middle	female	no			Yes	No	1.566213	104	4	Angola
44 10 2	AO5	44	1566213	2011	44	mesoendemica estavel rural	mesoendemica estavel rural	mesoendemica estavel	rural	primary	christian / protestant	two	poorest	male	no	three year old	no	Yes	No	1.566213	104	4	Angola
44 10 2	AO5	44	1566213	2011	44	mesoendemica estavel rural	mesoendemica estavel rural	mesoendemica estavel	rural	primary	christian / protestant	two	poorest	male	no	five year old	no	Yes	No	1.566213	104	4	Angola
44 13 2	AO5	44	1566213	2011	44	mesoendemica estavel rural	mesoendemica estavel rural	mesoendemica estavel	rural	primary	christian / protestant	two	poorest	male	no	three year old		Yes	No	1.566213	104	4	Angola
44 14 2	AO5	44	1566213	2011	44	mesoendemica estavel rural	mesoendemica estavel rural	mesoendemica estavel	rural	no education	christian / protestant	two	middle	male	no			Yes	No	1.566213	104	4	Angola
44 14 2	AO5	44	1566213	2011	44	mesoendemica estavel rural	mesoendemica estavel rural	mesoendemica estavel	rural	no education	christian / protestant	two	middle	female	no			Yes	No	1.566213	104	4	Angola
44 15 2	AO5	44	1566213	2011	44	mesoendemica estavel rural	mesoendemica estavel rural	mesoendemica estavel	rural	no education	christian / protestant	two	poorer	male	no			Yes	No	1.566213	104	4	Angola
44 15 2	AO5	44	1566213	2011	44	mesoendemica estavel rural	mesoendemica estavel rural	mesoendemica estavel	rural	no education	christian / protestant	two	poorer	male	no			Yes	No	1.566213	104	4	Angola
44 16 2	AO5	44	1566213	2011	44	mesoendemica estavel rural	mesoendemica estavel rural	mesoendemica estavel	rural	no education	catholic	two	poorest	female	yes		no			1.566213	104	4	Angola
44 16 2	AO5	44	1566213	2011	44	mesoendemica estavel rural	mesoendemica estavel rural	mesoendemica estavel	rural	no education	catholic	two	poorest	female	no		no	Yes	No	1.566213	104	4	Angola
44 20 2	AO5	44	1566213	2011	44	mesoendemica estavel rural	mesoendemica estavel rural	mesoendemica estavel	rural	no education	christian / protestant	one	poorest	male	no	five year old		Yes	No	1.566213	104	4	Angola
44 21 2	AO5	44	1566213	2011	44	mesoendemica estavel rural	mesoendemica estavel rural	mesoendemica estavel	rural	no education	christian / protestant	two	poorest	female	no			Yes	No	1.566213	104	4	Angola
44 21 2	AO5	44	1566213	2011	44	mesoendemica estavel rural	mesoendemica estavel rural	mesoendemica estavel	rural	no education	christian / protestant	two	poorest	female	no			Yes	No	1.566213	104	4	Angola
44 23 2	AO5	44	1566213	2011	44	mesoendemica estavel rural	mesoendemica estavel rural	mesoendemica estavel	rural	no education	christian / protestant	two	poorest	female	no	three year old		Yes	No	1.566213	104	4	Angola
44 23 2	AO5	44	1566213	2011	44	mesoendemica estavel rural	mesoendemica estavel rural	mesoendemica estavel	rural	no education	christian / protestant	two	poorest	male	no	five year old		Yes	No	1.566213	104	4	Angola
44 24 2	AO5	44	1566213	2011	44	mesoendemica estavel rural	mesoendemica estavel rural	mesoendemica estavel	rural	primary	christian / protestant	two	poorest	female	no			Yes	No	1.566213	104	4	Angola
44 24 2	AO5	44	1566213	2011	44	mesoendemica estavel rural	mesoendemica estavel rural	mesoendemica estavel	rural	primary	christian / protestant	two	poorest	male	no			Yes	No	1.566213	104	4	Angola
44 25 2	AO5	44	1566213	2011	44	mesoendemica estavel rural	mesoendemica estavel rural	mesoendemica estavel	rural	primary	christian / protestant	one	poorest	female				Yes	No	1.566213	104	4	Angola
44 25 2	AO5	44	1566213	2011	44	mesoendemica estavel rural	mesoendemica estavel rural	mesoendemica estavel	rural	primary	christian / protestant	one	poorest	female	no			Yes	No	1.566213	104	4	Angola
44 27 2	AO5	44	1566213	2011	44	mesoendemica estavel rural	mesoendemica estavel rural	mesoendemica estavel	rural	primary	christian / protestant	two	poorest	female	no			Yes	No	1.566213	104	4	Angola
44 27 2	AO5	44	1566213	2011	44	mesoendemica estavel rural	mesoendemica estavel rural	mesoendemica estavel	rural	primary	christian / protestant	two	poorest	male	no			Yes	No	1.566213	104	4	Angola
44 28 2	AO5	44	1566213	2011	44	mesoendemica estavel rural	mesoendemica estavel rural	mesoendemica estavel	rural	no education	christian / protestant	two	poorest	male	no			Yes	No	1.566213	104	4	Angola
44 28 2	AO5	44	1566213	2011	44	mesoendemica estavel rural	mesoendemica estavel rural	mesoendemica estavel	rural	no education	christian / protestant	two	poorest	male	no			Yes	No	1.566213	104	4	Angola
44 29 2	AO5	44	1566213	2011	44	mesoendemica estavel rural	mesoendemica estavel rural	mesoendemica estavel	rural	primary	christian / protestant	four	poorest	female	no	four year old		Yes	No	1.566213	104	4	Angola
44 31 2	AO5	44	1566213	2011	44	mesoendemica estavel rural	mesoendemica estavel rural	mesoendemica estavel	rural	primary	christian / protestant	three	poorest	male	yes					1.566213	104	4	Angola
44 31 2	AO5	44	1566213	2011	44	mesoendemica estavel rural	mesoendemica estavel rural	mesoendemica estavel	rural	primary	christian / protestant	three	poorest	male	no			Yes	No	1.566213	104	4	Angola
44 31 2	AO5	44	1566213	2011	44	mesoendemica estavel rural	mesoendemica estavel rural	mesoendemica estavel	rural	primary	christian / protestant	three	poorest	male	no			Yes	No	1.566213	104	4	Angola
44 35 2	AO5	44	1566213	2011	44	mesoendemica estavel rural	mesoendemica estavel rural	mesoendemica estavel	rural	no education	christian / protestant	three	poorest	female	no			Yes	No	1.566213	104	4	Angola
44 35 2	AO5	44	1566213	2011	44	mesoendemica estavel rural	mesoendemica estavel rural	mesoendemica estavel	rural	no education	christian / protestant	three	poorest	male	no			Yes	No	1.566213	104	4	Angola
44 37 2	AO5	44	1566213	2011	44	mesoendemica estavel rural	mesoendemica estavel rural	mesoendemica estavel	rural	no education	christian / protestant	two	poorest	female	no			Yes	No	1.566213	104	4	Angola
44 37 2	AO5	44	1566213	2011	44	mesoendemica estavel rural	mesoendemica estavel rural	mesoendemica estavel	rural	no education	christian / protestant	two	poorest	female	no			Yes	No	1.566213	104	4	Angola
45 1 2	AO5	45	1566213	2011	45	mesoendemica estavel rural	mesoendemica estavel rural	mesoendemica estavel	rural	no education	christian / protestant	one	poorest	female	no	one year old	no	Yes	No	1.566213	105	4	Angola
45 2 2	AO5	45	1566213	2011	45	mesoendemica estavel rural	mesoendemica estavel rural	mesoendemica estavel	rural	no education	christian / protestant	one	poorest	male	no			Yes	No	1.566213	105	4	Angola
45 4 2	AO5	45	1566213	2011	45	mesoendemica estavel rural	mesoendemica estavel rural	mesoendemica estavel	rural	no education	christian / protestant	two	poorest	male	yes	two year old	no			1.566213	105	4	Angola
45 4 2	AO5	45	1566213	2011	45	mesoendemica estavel rural	mesoendemica estavel rural	mesoendemica estavel	rural	no education	christian / protestant	two	poorest	male	no	three year old	no	Yes	No	1.566213	105	4	Angola
45 6 1	AO5	45	1566213	2011	45	mesoendemica estavel rural	mesoendemica estavel rural	mesoendemica estavel	rural	no education	christian / protestant	two	poorest	female	yes					1.566213	105	4	Angola
45 6 1	AO5	45	1566213	2011	45	mesoendemica estavel rural	mesoendemica estavel rural	mesoendemica estavel	rural	no education	christian / protestant	two	poorest	male	no			Yes	No	1.566213	105	4	Angola
45 8 1	AO5	45	1566213	2011	45	mesoendemica estavel rural	mesoendemica estavel rural	mesoendemica estavel	rural	no education	christian / protestant	two	poorest	female	no			Yes	No	1.566213	105	4	Angola
45 8 1	AO5	45	1566213	2011	45	mesoendemica estavel rural	mesoendemica estavel rural	mesoendemica estavel	rural	no education	christian / protestant	two	poorest	male	no			Yes	No	1.566213	105	4	Angola
45 9 2	AO5	45	1566213	2011	45	mesoendemica estavel rural	mesoendemica estavel rural	mesoendemica estavel	rural	no education	catholic	three	poorest	male	no		no	Yes	No	1.566213	105	4	Angola
45 9 2	AO5	45	1566213	2011	45	mesoendemica estavel rural	mesoendemica estavel rural	mesoendemica estavel	rural	no education	catholic	three	poorest	male	no		no	Yes	No	1.566213	105	4	Angola
45 10 2	AO5	45	1566213	2011	45	mesoendemica estavel rural	mesoendemica estavel rural	mesoendemica estavel	rural	no education	no religion	three	poorest	male	no	one year old	no	Yes	No	1.566213	105	4	Angola
45 10 2	AO5	45	1566213	2011	45	mesoendemica estavel rural	mesoendemica estavel rural	mesoendemica estavel	rural	no education	no religion	three	poorest	female	no	three year old	no	Yes	No	1.566213	105	4	Angola
45 13 2	AO5	45	1566213	2011	45	mesoendemica estavel rural	mesoendemica estavel rural	mesoendemica estavel	rural	no education	christian / protestant	one	poorest	male	no	three year old		Yes	No	1.566213	105	4	Angola
45 14 2	AO5	45	1566213	2011	45	mesoendemica estavel rural	mesoendemica estavel rural	mesoendemica estavel	rural	primary	christian / protestant	two	poorest	male	no			Yes	No	1.566213	105	4	Angola
45 14 2	AO5	45	1566213	2011	45	mesoendemica estavel rural	mesoendemica estavel rural	mesoendemica estavel	rural	primary	christian / protestant	two	poorest	female	no			Yes	No	1.566213	105	4	Angola
45 16 2	AO5	45	1566213	2011	45	mesoendemica estavel rural	mesoendemica estavel rural	mesoendemica estavel	rural	no education	catholic	two	poorest	female	no			Yes	No	1.566213	105	4	Angola
45 16 2	AO5	45	1566213	2011	45	mesoendemica estavel rural	mesoendemica estavel rural	mesoendemica estavel	rural	no education	catholic	two	poorest	female	yes					1.566213	105	4	Angola
45 17 4	AO5	45	1566213	2011	45	mesoendemica estavel rural	mesoendemica estavel rural	mesoendemica estavel	rural	no education	catholic	two	poorest	male	no	three year old		Yes	No	1.566213	105	4	Angola
45 17 4	AO5	45	1566213	2011	45	mesoendemica estavel rural	mesoendemica estavel rural	mesoendemica estavel	rural	no education	catholic	two	poorest	female	no	five year old		Yes	No	1.566213	105	4	Angola
45 18 2	AO5	45	1566213	2011	45	mesoendemica estavel rural	mesoendemica estavel rural	mesoendemica estavel	rural	no education	catholic	two	poorest	female	yes					1.566213	105	4	Angola
45 18 2	AO5	45	1566213	2011	45	mesoendemica estavel rural	mesoendemica estavel rural	mesoendemica estavel	rural	no education	catholic	two	poorest	female	no			Yes	No	1.566213	105	4	Angola
45 20 1	AO5	45	1566213	2011	45	mesoendemica estavel rural	mesoendemica estavel rural	mesoendemica estavel	rural	no education	catholic	two	poorest	female	yes	one year old				1.566213	105	4	Angola
45 20 1	AO5	45	1566213	2011	45	mesoendemica estavel rural	mesoendemica estavel rural	mesoendemica estavel	rural	no education	catholic	two	poorest	female	no	three year old		Yes	No	1.566213	105	4	Angola
45 21 2	AO5	45	1566213	2011	45	mesoendemica estavel rural	mesoendemica estavel rural	mesoendemica estavel	rural	no education	christian / protestant	two	poorest	male	no			Yes	No	1.566213	105	4	Angola
45 24 2	AO5	45	1566213	2011	45	mesoendemica estavel rural	mesoendemica estavel rural	mesoendemica estavel	rural	primary	christian / protestant	two	poorest	male	yes					1.566213	105	4	Angola
45 24 2	AO5	45	1566213	2011	45	mesoendemica estavel rural	mesoendemica estavel rural	mesoendemica estavel	rural	primary	christian / protestant	two	poorest	female	yes					1.566213	105	4	Angola
45 28 2	AO5	45	1566213	2011	45	mesoendemica estavel rural	mesoendemica estavel rural	mesoendemica estavel	rural	no education	christian / protestant	one	poorest	male	yes					1.566213	105	4	Angola
45 30 2	AO5	45	1566213	2011	45	mesoendemica estavel rural	mesoendemica estavel rural	mesoendemica estavel	rural	no education	christian / protestant	two	poorest	male	yes					1.566213	105	4	Angola
45 30 2	AO5	45	1566213	2011	45	mesoendemica estavel rural	mesoendemica estavel rural	mesoendemica estavel	rural	no education	christian / protestant	two	poorest	female	no			Yes	No	1.566213	105	4	Angola
45 33 2	AO5	45	1566213	2011	45	mesoendemica estavel rural	mesoendemica estavel rural	mesoendemica estavel	rural	no education	christian / protestant	two	poorest	male	no	three year old		Yes	No	1.566213	105	4	Angola
45 33 2	AO5	45	1566213	2011	45	mesoendemica estavel rural	mesoendemica estavel rural	mesoendemica estavel	rural	no education	christian / protestant	two	poorest	male	no	five year old		Yes	No	1.566213	105	4	Angola
45 34 2	AO5	45	1566213	2011	45	mesoendemica estavel rural	mesoendemica estavel rural	mesoendemica estavel	rural	no education	christian / protestant	one	poorer	male	no			Yes	No	1.566213	105	4	Angola
45 35 2	AO5	45	1566213	2011	45	mesoendemica estavel rural	mesoendemica estavel rural	mesoendemica estavel	rural	no education	christian / protestant	two	poorest	female	no			Yes	No	1.566213	105	4	Angola
45 36 2	AO5	45	1566213	2011	45	mesoendemica estavel rural	mesoendemica estavel rural	mesoendemica estavel	rural	no education	christian / protestant	two	poorest	male	no	three year old		Yes	No	1.566213	105	4	Angola
45 36 2	AO5	45	1566213	2011	45	mesoendemica estavel rural	mesoendemica estavel rural	mesoendemica estavel	rural	no education	christian / protestant	two	poorest	female	no	five year old		Yes	No	1.566213	105	4	Angola
45 37 2	AO5	45	1566213	2011	45	mesoendemica estavel rural	mesoendemica estavel rural	mesoendemica estavel	rural	no education	christian / protestant	one	poorest	female	no			Yes	No	1.566213	105	4	Angola
46 3 2	AO5	46	1566213	2011	46	mesoendemica estavel rural	mesoendemica estavel rural	mesoendemica estavel	rural	no education	christian / protestant	one	poorer	male	no			Yes	No	1.566213	106	4	Angola
46 4 2	AO5	46	1566213	2011	46	mesoendemica estavel rural	mesoendemica estavel rural	mesoendemica estavel	rural	no education	christian / protestant	two	poorest	female	no	four year old	no	Yes	No	1.566213	106	4	Angola
46 5 2	AO5	46	1566213	2011	46	mesoendemica estavel rural	mesoendemica estavel rural	mesoendemica estavel	rural	no education	christian / protestant	two	poorest	female	no		yes	Yes	No	1.566213	106	4	Angola
46 7 2	AO5	46	1566213	2011	46	mesoendemica estavel rural	mesoendemica estavel rural	mesoendemica estavel	rural	primary	christian / protestant	one	poorer	male	no	three year old	yes	Yes	No	1.566213	106	4	Angola
46 8 2	AO5	46	1566213	2011	46	mesoendemica estavel rural	mesoendemica estavel rural	mesoendemica estavel	rural	no education	catholic	three	poorest	male	no			Yes	No	1.566213	106	4	Angola
46 8 2	AO5	46	1566213	2011	46	mesoendemica estavel rural	mesoendemica estavel rural	mesoendemica estavel	rural	no education	catholic	three	poorest	male	no			Yes	No	1.566213	106	4	Angola
46 9 2	AO5	46	1566213	2011	46	mesoendemica estavel rural	mesoendemica estavel rural	mesoendemica estavel	rural	no education	christian / protestant	one	poorest	female	no			Yes	No	1.566213	106	4	Angola
46 13 2	AO5	46	1566213	2011	46	mesoendemica estavel rural	mesoendemica estavel rural	mesoendemica estavel	rural	no education	christian / protestant	one	poorest	female			no	Yes	No	1.566213	106	4	Angola
46 13 2	AO5	46	1566213	2011	46	mesoendemica estavel rural	mesoendemica estavel rural	mesoendemica estavel	rural	no education	christian / protestant	one	poorest	female			no	Yes	No	1.566213	106	4	Angola
46 13 2	AO5	46	1566213	2011	46	mesoendemica estavel rural	mesoendemica estavel rural	mesoendemica estavel	rural	no education	christian / protestant	one	poorest	male	no	five year old	no	Yes	No	1.566213	106	4	Angola
46 14 2	AO5	46	1566213	2011	46	mesoendemica estavel rural	mesoendemica estavel rural	mesoendemica estavel	rural	no education	christian / protestant	two	poorest	male	no			Yes	No	1.566213	106	4	Angola
46 14 2	AO5	46	1566213	2011	46	mesoendemica estavel rural	mesoendemica estavel rural	mesoendemica estavel	rural	no education	christian / protestant	two	poorest	male	no			Yes	No	1.566213	106	4	Angola
46 16 1	AO5	46	1566213	2011	46	mesoendemica estavel rural	mesoendemica estavel rural	mesoendemica estavel	rural	no education	christian / protestant	two	poorest	male	yes		no			1.566213	106	4	Angola
46 16 1	AO5	46	1566213	2011	46	mesoendemica estavel rural	mesoendemica estavel rural	mesoendemica estavel	rural	no education	christian / protestant	two	poorest	female	yes		no			1.566213	106	4	Angola
46 17 2	AO5	46	1566213	2011	46	mesoendemica estavel rural	mesoendemica estavel rural	mesoendemica estavel	rural	no education	christian / protestant	one	poorest	male				Yes	No	1.566213	106	4	Angola
46 19 2	AO5	46	1566213	2011	46	mesoendemica estavel rural	mesoendemica estavel rural	mesoendemica estavel	rural	no education	christian / protestant	three	poorest	female	no		no	Yes	No	1.566213	106	4	Angola
46 19 2	AO5	46	1566213	2011	46	mesoendemica estavel rural	mesoendemica estavel rural	mesoendemica estavel	rural	no education	christian / protestant	three	poorest	female	yes		no			1.566213	106	4	Angola
46 20 2	AO5	46	1566213	2011	46	mesoendemica estavel rural	mesoendemica estavel rural	mesoendemica estavel	rural	primary	christian / protestant	two	poorest	female	no	two year old	no	Yes	No	1.566213	106	4	Angola
46 20 2	AO5	46	1566213	2011	46	mesoendemica estavel rural	mesoendemica estavel rural	mesoendemica estavel	rural	primary	christian / protestant	two	poorest	male	no	four year old	no	Yes	No	1.566213	106	4	Angola
46 21 2	AO5	46	1566213	2011	46	mesoendemica estavel rural	mesoendemica estavel rural	mesoendemica estavel	rural	no education	christian / protestant	two	middle	male	no		no	Yes	No	1.566213	106	4	Angola
46 22 2	AO5	46	1566213	2011	46	mesoendemica estavel rural	mesoendemica estavel rural	mesoendemica estavel	rural	no education	christian / protestant	three	poorer	male	yes		no			1.566213	106	4	Angola
46 22 2	AO5	46	1566213	2011	46	mesoendemica estavel rural	mesoendemica estavel rural	mesoendemica estavel	rural	no education	christian / protestant	three	poorer	female	no		no	Yes	No	1.566213	106	4	Angola
46 26 2	AO5	46	1566213	2011	46	mesoendemica estavel rural	mesoendemica estavel rural	mesoendemica estavel	rural	no education	christian / protestant	two	poorer	female	no	four year old		Yes	No	1.566213	106	4	Angola
46 29 2	AO5	46	1566213	2011	46	mesoendemica estavel rural	mesoendemica estavel rural	mesoendemica estavel	rural	no education	christian / protestant	three	poorer	male	no	one year old		Yes	No	1.566213	106	4	Angola
46 29 2	AO5	46	1566213	2011	46	mesoendemica estavel rural	mesoendemica estavel rural	mesoendemica estavel	rural	no education	christian / protestant	three	poorer	male	yes	three year old				1.566213	106	4	Angola
46 29 2	AO5	46	1566213	2011	46	mesoendemica estavel rural	mesoendemica estavel rural	mesoendemica estavel	rural	no education	christian / protestant	three	poorer	female	no	four year old		Yes	No	1.566213	106	4	Angola
46 30 2	AO5	46	1566213	2011	46	mesoendemica estavel rural	mesoendemica estavel rural	mesoendemica estavel	rural	primary	christian / protestant	two	poorest	female	no		no	Yes	No	1.566213	106	4	Angola
46 30 2	AO5	46	1566213	2011	46	mesoendemica estavel rural	mesoendemica estavel rural	mesoendemica estavel	rural	primary	christian / protestant	two	poorest	female	no		no	Yes	No	1.566213	106	4	Angola
47 1 2	AO5	47	1555398	2011	47	mesoendemica estavel rural	mesoendemica estavel rural	mesoendemica estavel	rural	primary	catholic	two	richer	female	no	three year old	yes	Yes	No	1.555398	107	4	Angola
47 1 2	AO5	47	1555398	2011	47	mesoendemica estavel rural	mesoendemica estavel rural	mesoendemica estavel	rural	primary	catholic	two	richer	male	no	five year old	yes	Yes	No	1.555398	107	4	Angola
47 6 2	AO5	47	1555398	2011	47	mesoendemica estavel rural	mesoendemica estavel rural	mesoendemica estavel	rural	primary	catholic	one	richer	male	no		no	Yes	No	1.555398	107	4	Angola
47 8 2	AO5	47	1555398	2011	47	mesoendemica estavel rural	mesoendemica estavel rural	mesoendemica estavel	rural	primary	christian / protestant	two	richer	female	no		yes	Yes	No	1.555398	107	4	Angola
47 8 2	AO5	47	1555398	2011	47	mesoendemica estavel rural	mesoendemica estavel rural	mesoendemica estavel	rural	primary	christian / protestant	two	richer	female	yes		yes			1.555398	107	4	Angola
47 9 2	AO5	47	1555398	2011	47	mesoendemica estavel rural	mesoendemica estavel rural	mesoendemica estavel	rural	primary	catholic	one	middle	male	no		no	Yes	No	1.555398	107	4	Angola
47 10 2	AO5	47	1555398	2011	47	mesoendemica estavel rural	mesoendemica estavel rural	mesoendemica estavel	rural	primary	christian / protestant	two	richer	male	no	three year old	no	Yes	No	1.555398	107	4	Angola
47 12 2	AO5	47	1555398	2011	47	mesoendemica estavel rural	mesoendemica estavel rural	mesoendemica estavel	rural	secondary	other	one	richest	male	no		yes	Yes	No	1.555398	107	4	Angola
47 14 2	AO5	47	1555398	2011	47	mesoendemica estavel rural	mesoendemica estavel rural	mesoendemica estavel	rural	primary	christian / protestant	one	richer	male	no		yes	Yes	No	1.555398	107	4	Angola
47 15 2	AO5	47	1555398	2011	47	mesoendemica estavel rural	mesoendemica estavel rural	mesoendemica estavel	rural	primary	christian / protestant	three	richer	male	no		no	Yes	No	1.555398	107	4	Angola
47 15 2	AO5	47	1555398	2011	47	mesoendemica estavel rural	mesoendemica estavel rural	mesoendemica estavel	rural	primary	christian / protestant	three	richer	female	no		no	Yes	No	1.555398	107	4	Angola
47 16 2	AO5	47	1555398	2011	47	mesoendemica estavel rural	mesoendemica estavel rural	mesoendemica estavel	rural	primary	christian / protestant	two	middle	female	no		no	Yes	No	1.555398	107	4	Angola
47 16 2	AO5	47	1555398	2011	47	mesoendemica estavel rural	mesoendemica estavel rural	mesoendemica estavel	rural	primary	christian / protestant	two	middle	female	no		no	Yes	No	1.555398	107	4	Angola
47 19 4	AO5	47	1555398	2011	47	mesoendemica estavel rural	mesoendemica estavel rural	mesoendemica estavel	rural	primary	catholic	one	middle	female	yes		no		Yes	1.555398	107	4	Angola
47 20 2	AO5	47	1555398	2011	47	mesoendemica estavel rural	mesoendemica estavel rural	mesoendemica estavel	rural	primary	other	three	richer	female	yes	two year old	yes		Yes	1.555398	107	4	Angola
47 20 2	AO5	47	1555398	2011	47	mesoendemica estavel rural	mesoendemica estavel rural	mesoendemica estavel	rural	primary	other	three	richer	female	no	four year old	yes	Yes	No	1.555398	107	4	Angola
47 22 2	AO5	47	1555398	2011	47	mesoendemica estavel rural	mesoendemica estavel rural	mesoendemica estavel	rural	primary	catholic	three	richer	male	no		no	Yes	No	1.555398	107	4	Angola
47 22 2	AO5	47	1555398	2011	47	mesoendemica estavel rural	mesoendemica estavel rural	mesoendemica estavel	rural	primary	catholic	three	richer	female	yes		no		Yes	1.555398	107	4	Angola
47 22 2	AO5	47	1555398	2011	47	mesoendemica estavel rural	mesoendemica estavel rural	mesoendemica estavel	rural	primary	catholic	three	richer	male	no		no	Yes	No	1.555398	107	4	Angola
47 23 2	AO5	47	1555398	2011	47	mesoendemica estavel rural	mesoendemica estavel rural	mesoendemica estavel	rural	no education	catholic	three	richer	male	no	three year old	no	Yes	No	1.555398	107	4	Angola
47 24 2	AO5	47	1555398	2011	47	mesoendemica estavel rural	mesoendemica estavel rural	mesoendemica estavel	rural	no education	christian / protestant	two	richer	female	yes		no			1.555398	107	4	Angola
47 25 2	AO5	47	1555398	2011	47	mesoendemica estavel rural	mesoendemica estavel rural	mesoendemica estavel	rural	primary	catholic	three	richest	male	no		yes	Yes	No	1.555398	107	4	Angola
47 25 2	AO5	47	1555398	2011	47	mesoendemica estavel rural	mesoendemica estavel rural	mesoendemica estavel	rural	primary	catholic	three	richest	male	no		yes	Yes	No	1.555398	107	4	Angola
47 26 2	AO5	47	1555398	2011	47	mesoendemica estavel rural	mesoendemica estavel rural	mesoendemica estavel	rural	no education	christian / protestant	three	richer	male	no	three year old	yes	Yes	No	1.555398	107	4	Angola
47 26 2	AO5	47	1555398	2011	47	mesoendemica estavel rural	mesoendemica estavel rural	mesoendemica estavel	rural	no education	christian / protestant	three	richer	female	no	four year old	yes	Yes	No	1.555398	107	4	Angola
47 26 3	AO5	47	1555398	2011	47	mesoendemica estavel rural	mesoendemica estavel rural	mesoendemica estavel	rural	primary	catholic	three	richer	female	no	three year old	no	Yes	No	1.555398	107	4	Angola
47 29 6	AO5	47	1555398	2011	47	mesoendemica estavel rural	mesoendemica estavel rural	mesoendemica estavel	rural	primary	christian / protestant	one	middle	female	no	five year old	yes	Yes	No	1.555398	107	4	Angola
47 30 2	AO5	47	1555398	2011	47	mesoendemica estavel rural	mesoendemica estavel rural	mesoendemica estavel	rural	secondary	other	one	richer	female	yes		no	No	Yes	1.555398	107	4	Angola
47 33 2	AO5	47	1555398	2011	47	mesoendemica estavel rural	mesoendemica estavel rural	mesoendemica estavel	rural	no education	christian / protestant	one	richer	female	no		no	Yes	No	1.555398	107	4	Angola
47 35 5	AO5	47	1555398	2011	47	mesoendemica estavel rural	mesoendemica estavel rural	mesoendemica estavel	rural	secondary	catholic	five or above	middle	male	no	two year old	no	Yes	No	1.555398	107	4	Angola
47 35 5	AO5	47	1555398	2011	47	mesoendemica estavel rural	mesoendemica estavel rural	mesoendemica estavel	rural	secondary	catholic	five or above	middle	male	yes	four year old	no			1.555398	107	4	Angola
47 35 6	AO5	47	1555398	2011	47	mesoendemica estavel rural	mesoendemica estavel rural	mesoendemica estavel	rural	primary	catholic	five or above	middle	male	no		yes	Yes	No	1.555398	107	4	Angola
47 35 6	AO5	47	1555398	2011	47	mesoendemica estavel rural	mesoendemica estavel rural	mesoendemica estavel	rural	primary	catholic	five or above	middle	male	no	four year old	yes	Yes	No	1.555398	107	4	Angola
47 35 12	AO5	47	1555398	2011	47	mesoendemica estavel rural	mesoendemica estavel rural	mesoendemica estavel	rural	secondary	catholic	five or above	middle	male	no	three year old	yes	Yes	No	1.555398	107	4	Angola
47 37 2	AO5	47	1555398	2011	47	mesoendemica estavel rural	mesoendemica estavel rural	mesoendemica estavel	rural	primary	other	two	richest	female	no		yes	Yes	No	1.555398	107	4	Angola
47 37 2	AO5	47	1555398	2011	47	mesoendemica estavel rural	mesoendemica estavel rural	mesoendemica estavel	rural	primary	other	two	richest	female	no		yes	Yes	No	1.555398	107	4	Angola
48 1 2	AO5	48	1555398	2011	48	mesoendemica estavel rural	mesoendemica estavel rural	mesoendemica estavel	rural	primary	catholic	two	middle	female	yes	one year old	yes		Yes	1.555398	108	4	Angola
48 1 2	AO5	48	1555398	2011	48	mesoendemica estavel rural	mesoendemica estavel rural	mesoendemica estavel	rural	primary	catholic	two	middle	female	no	three year old	yes	Yes	No	1.555398	108	4	Angola
48 5 2	AO5	48	1555398	2011	48	mesoendemica estavel rural	mesoendemica estavel rural	mesoendemica estavel	rural	primary	catholic	two	middle	female	no		yes	Yes	No	1.555398	108	4	Angola
48 5 2	AO5	48	1555398	2011	48	mesoendemica estavel rural	mesoendemica estavel rural	mesoendemica estavel	rural	primary	catholic	two	middle	male	no		yes	Yes	No	1.555398	108	4	Angola
48 7 3	AO5	48	1555398	2011	48	mesoendemica estavel rural	mesoendemica estavel rural	mesoendemica estavel	rural	primary	catholic	one	middle	female	no	five year old	no	Yes	No	1.555398	108	4	Angola
48 9 2	AO5	48	1555398	2011	48	mesoendemica estavel rural	mesoendemica estavel rural	mesoendemica estavel	rural	no education	catholic	one	middle	male	no		yes	Yes	No	1.555398	108	4	Angola
48 10 2	AO5	48	1555398	2011	48	mesoendemica estavel rural	mesoendemica estavel rural	mesoendemica estavel	rural	primary	christian / protestant	three	middle	male	no		no	Yes	No	1.555398	108	4	Angola
48 10 2	AO5	48	1555398	2011	48	mesoendemica estavel rural	mesoendemica estavel rural	mesoendemica estavel	rural	primary	christian / protestant	three	middle	female	no	three year old	no	Yes	No	1.555398	108	4	Angola
48 11 2	AO5	48	1555398	2011	48	mesoendemica estavel rural	mesoendemica estavel rural	mesoendemica estavel	rural	primary	catholic	two	middle	male	no		yes	Yes	No	1.555398	108	4	Angola
48 11 2	AO5	48	1555398	2011	48	mesoendemica estavel rural	mesoendemica estavel rural	mesoendemica estavel	rural	primary	catholic	two	middle	male	no		yes	Yes	No	1.555398	108	4	Angola
48 12 5	AO5	48	1555398	2011	48	mesoendemica estavel rural	mesoendemica estavel rural	mesoendemica estavel	rural	primary	catholic	two	middle	male			no	Yes	No	1.555398	108	4	Angola
48 12 5	AO5	48	1555398	2011	48	mesoendemica estavel rural	mesoendemica estavel rural	mesoendemica estavel	rural	primary	catholic	two	middle	male	no		no	Yes	No	1.555398	108	4	Angola
48 13 2	AO5	48	1555398	2011	48	mesoendemica estavel rural	mesoendemica estavel rural	mesoendemica estavel	rural	primary	catholic	two	middle	male	no	two year old	no	Yes	No	1.555398	108	4	Angola
48 13 2	AO5	48	1555398	2011	48	mesoendemica estavel rural	mesoendemica estavel rural	mesoendemica estavel	rural	primary	catholic	two	middle	male	no	three year old	no	Yes	No	1.555398	108	4	Angola
48 15 1	AO5	48	1555398	2011	48	mesoendemica estavel rural	mesoendemica estavel rural	mesoendemica estavel	rural	primary	catholic	one	middle	female	yes		yes		Yes	1.555398	108	4	Angola
48 16 1	AO5	48	1555398	2011	48	mesoendemica estavel rural	mesoendemica estavel rural	mesoendemica estavel	rural	no education	catholic	three	richer	male	no		yes	Yes	No	1.555398	108	4	Angola
48 16 1	AO5	48	1555398	2011	48	mesoendemica estavel rural	mesoendemica estavel rural	mesoendemica estavel	rural	no education	catholic	three	richer	male	no		yes	Yes	No	1.555398	108	4	Angola
48 16 2	AO5	48	1555398	2011	48	mesoendemica estavel rural	mesoendemica estavel rural	mesoendemica estavel	rural	primary	catholic	three	richer	male	yes		no			1.555398	108	4	Angola
48 18 2	AO5	48	1555398	2011	48	mesoendemica estavel rural	mesoendemica estavel rural	mesoendemica estavel	rural	primary	catholic	one	middle	female	no		no	Yes	No	1.555398	108	4	Angola
48 20 2	AO5	48	1555398	2011	48	mesoendemica estavel rural	mesoendemica estavel rural	mesoendemica estavel	rural	primary	catholic	four	middle	female	no	two year old	yes	Yes	No	1.555398	108	4	Angola
48 20 2	AO5	48	1555398	2011	48	mesoendemica estavel rural	mesoendemica estavel rural	mesoendemica estavel	rural	primary	catholic	four	middle	female	no	two year old	yes	Yes	No	1.555398	108	4	Angola
48 20 2	AO5	48	1555398	2011	48	mesoendemica estavel rural	mesoendemica estavel rural	mesoendemica estavel	rural	primary	catholic	four	middle	male	yes	five year old	yes		No	1.555398	108	4	Angola
48 21 2	AO5	48	1555398	2011	48	mesoendemica estavel rural	mesoendemica estavel rural	mesoendemica estavel	rural	primary	christian / protestant	one	richer	male	no		yes	Yes	No	1.555398	108	4	Angola
48 28 2	AO5	48	1555398	2011	48	mesoendemica estavel rural	mesoendemica estavel rural	mesoendemica estavel	rural	primary	catholic	two	middle	female	no		no	Yes	No	1.555398	108	4	Angola
48 29 2	AO5	48	1555398	2011	48	mesoendemica estavel rural	mesoendemica estavel rural	mesoendemica estavel	rural	primary	catholic	two	richer	male	no		yes	Yes	No	1.555398	108	4	Angola
48 29 2	AO5	48	1555398	2011	48	mesoendemica estavel rural	mesoendemica estavel rural	mesoendemica estavel	rural	primary	catholic	two	richer	male	no	three year old	yes	Yes	No	1.555398	108	4	Angola
48 29 2	AO5	48	1555398	2011	48	mesoendemica estavel rural	mesoendemica estavel rural	mesoendemica estavel	rural	primary	catholic	two	richer	male	no		yes	Yes	No	1.555398	108	4	Angola
48 30 2	AO5	48	1555398	2011	48	mesoendemica estavel rural	mesoendemica estavel rural	mesoendemica estavel	rural	primary	catholic	three	richer	male	no		no	Yes	No	1.555398	108	4	Angola
48 30 2	AO5	48	1555398	2011	48	mesoendemica estavel rural	mesoendemica estavel rural	mesoendemica estavel	rural	primary	catholic	three	richer	female	no		no	Yes	No	1.555398	108	4	Angola
48 32 2	AO5	48	1555398	2011	48	mesoendemica estavel rural	mesoendemica estavel rural	mesoendemica estavel	rural	primary	christian / protestant	three	middle	male	no	one year old	yes	Yes	No	1.555398	108	4	Angola
48 32 2	AO5	48	1555398	2011	48	mesoendemica estavel rural	mesoendemica estavel rural	mesoendemica estavel	rural	primary	christian / protestant	three	middle	male	no	four year old	yes	Yes	No	1.555398	108	4	Angola
48 32 2	AO5	48	1555398	2011	48	mesoendemica estavel rural	mesoendemica estavel rural	mesoendemica estavel	rural	primary	christian / protestant	three	middle	female	no	five year old	yes	Yes	No	1.555398	108	4	Angola
48 33 2	AO5	48	1555398	2011	48	mesoendemica estavel rural	mesoendemica estavel rural	mesoendemica estavel	rural	primary	christian / protestant	two	middle	female	no		no	Yes	No	1.555398	108	4	Angola
48 33 2	AO5	48	1555398	2011	48	mesoendemica estavel rural	mesoendemica estavel rural	mesoendemica estavel	rural	primary	christian / protestant	two	middle	female	no		no	Yes	No	1.555398	108	4	Angola
48 34 2	AO5	48	1555398	2011	48	mesoendemica estavel rural	mesoendemica estavel rural	mesoendemica estavel	rural	primary	christian / protestant	two	richer	male	no		no	Yes	No	1.555398	108	4	Angola
48 34 2	AO5	48	1555398	2011	48	mesoendemica estavel rural	mesoendemica estavel rural	mesoendemica estavel	rural	primary	christian / protestant	two	richer	male	no		no	Yes	No	1.555398	108	4	Angola
48 35 2	AO5	48	1555398	2011	48	mesoendemica estavel rural	mesoendemica estavel rural	mesoendemica estavel	rural	primary	catholic	two	middle	female	no	one year old	yes	Yes	No	1.555398	108	4	Angola
48 35 2	AO5	48	1555398	2011	48	mesoendemica estavel rural	mesoendemica estavel rural	mesoendemica estavel	rural	primary	catholic	two	middle	female	no	four year old	yes	Yes	No	1.555398	108	4	Angola
48 36 2	AO5	48	1555398	2011	48	mesoendemica estavel rural	mesoendemica estavel rural	mesoendemica estavel	rural	primary	catholic	three	richer	female	no		yes	Yes	No	1.555398	108	4	Angola
48 36 2	AO5	48	1555398	2011	48	mesoendemica estavel rural	mesoendemica estavel rural	mesoendemica estavel	rural	primary	catholic	three	richer	male	no		yes	Yes	No	1.555398	108	4	Angola
49 4 6	AO5	49	1555398	2011	49	mesoendemica estavel rural	mesoendemica estavel rural	mesoendemica estavel	rural	no education	catholic	one	middle	female	no	two year old	no	Yes	No	1.555398	109	4	Angola
49 5 2	AO5	49	1555398	2011	49	mesoendemica estavel rural	mesoendemica estavel rural	mesoendemica estavel	rural	primary	christian / protestant	two	middle	female	yes		no	Yes	Yes	1.555398	109	4	Angola
49 8 2	AO5	49	1555398	2011	49	mesoendemica estavel rural	mesoendemica estavel rural	mesoendemica estavel	rural	no education	catholic	two	middle	male	no		no	Yes	No	1.555398	109	4	Angola
49 17 2	AO5	49	1555398	2011	49	mesoendemica estavel rural	mesoendemica estavel rural	mesoendemica estavel	rural	no education	catholic	three	middle	male	no	two year old	no	Yes	No	1.555398	109	4	Angola
49 17 2	AO5	49	1555398	2011	49	mesoendemica estavel rural	mesoendemica estavel rural	mesoendemica estavel	rural	no education	catholic	three	middle	female	yes	three year old	no		Yes	1.555398	109	4	Angola
49 17 2	AO5	49	1555398	2011	49	mesoendemica estavel rural	mesoendemica estavel rural	mesoendemica estavel	rural	no education	catholic	three	middle	male	yes	five year old	no		Yes	1.555398	109	4	Angola
49 19 2	AO5	49	1555398	2011	49	mesoendemica estavel rural	mesoendemica estavel rural	mesoendemica estavel	rural	primary	catholic	three	middle	female	yes		no		Yes	1.555398	109	4	Angola
49 19 2	AO5	49	1555398	2011	49	mesoendemica estavel rural	mesoendemica estavel rural	mesoendemica estavel	rural	primary	catholic	three	middle	female	yes		no	Yes	Yes	1.555398	109	4	Angola
49 20 2	AO5	49	1555398	2011	49	mesoendemica estavel rural	mesoendemica estavel rural	mesoendemica estavel	rural	primary	christian / protestant	two	middle	female	no	two year old	yes	Yes	No	1.555398	109	4	Angola
49 20 2	AO5	49	1555398	2011	49	mesoendemica estavel rural	mesoendemica estavel rural	mesoendemica estavel	rural	primary	christian / protestant	two	middle	male	no	four year old	yes	Yes	No	1.555398	109	4	Angola
49 21 2	AO5	49	1555398	2011	49	mesoendemica estavel rural	mesoendemica estavel rural	mesoendemica estavel	rural	no education	catholic	two	poorer	female	no		no	Yes	No	1.555398	109	4	Angola
49 21 2	AO5	49	1555398	2011	49	mesoendemica estavel rural	mesoendemica estavel rural	mesoendemica estavel	rural	no education	catholic	two	poorer	female	yes		no			1.555398	109	4	Angola
49 24 2	AO5	49	1555398	2011	49	mesoendemica estavel rural	mesoendemica estavel rural	mesoendemica estavel	rural	no education	christian / protestant	one	middle	female	no		no	Yes	No	1.555398	109	4	Angola
49 25 2	AO5	49	1555398	2011	49	mesoendemica estavel rural	mesoendemica estavel rural	mesoendemica estavel	rural	primary	catholic	two	middle	male	no		no	Yes	No	1.555398	109	4	Angola
49 25 2	AO5	49	1555398	2011	49	mesoendemica estavel rural	mesoendemica estavel rural	mesoendemica estavel	rural	primary	catholic	two	middle	male	no		no	Yes	No	1.555398	109	4	Angola
49 26 2	AO5	49	1555398	2011	49	mesoendemica estavel rural	mesoendemica estavel rural	mesoendemica estavel	rural	primary	catholic	three	middle	female	no		yes	Yes	No	1.555398	109	4	Angola
49 26 2	AO5	49	1555398	2011	49	mesoendemica estavel rural	mesoendemica estavel rural	mesoendemica estavel	rural	primary	catholic	three	middle	male	no	three year old	yes	Yes	No	1.555398	109	4	Angola
49 26 2	AO5	49	1555398	2011	49	mesoendemica estavel rural	mesoendemica estavel rural	mesoendemica estavel	rural	primary	catholic	three	middle	male	yes	five year old	yes	Yes	Yes	1.555398	109	4	Angola
49 27 2	AO5	49	1555398	2011	49	mesoendemica estavel rural	mesoendemica estavel rural	mesoendemica estavel	rural	no education	catholic	three	middle	female	no		yes	Yes	No	1.555398	109	4	Angola
49 27 2	AO5	49	1555398	2011	49	mesoendemica estavel rural	mesoendemica estavel rural	mesoendemica estavel	rural	no education	catholic	three	middle	male	no		yes	Yes	No	1.555398	109	4	Angola
49 27 3	AO5	49	1555398	2011	49	mesoendemica estavel rural	mesoendemica estavel rural	mesoendemica estavel	rural	primary	catholic	three	middle	male	yes		no	Yes	Yes	1.555398	109	4	Angola
49 29 2	AO5	49	1555398	2011	49	mesoendemica estavel rural	mesoendemica estavel rural	mesoendemica estavel	rural	primary	christian / protestant	two	middle	male	no	three year old	no	Yes	No	1.555398	109	4	Angola
49 31 2	AO5	49	1555398	2011	49	mesoendemica estavel rural	mesoendemica estavel rural	mesoendemica estavel	rural	primary	christian / protestant	one	middle	female	no		yes	Yes	No	1.555398	109	4	Angola
49 31 2	AO5	49	1555398	2011	49	mesoendemica estavel rural	mesoendemica estavel rural	mesoendemica estavel	rural	primary	christian / protestant	one	middle	female	no		yes	Yes	No	1.555398	109	4	Angola
49 36 3	AO5	49	1555398	2011	49	mesoendemica estavel rural	mesoendemica estavel rural	mesoendemica estavel	rural	primary	catholic	two	middle	male	yes		yes	Yes	Yes	1.555398	109	4	Angola
50 1 2	AO5	50	1555398	2011	50	mesoendemica estavel rural	mesoendemica estavel rural	mesoendemica estavel	rural	primary	catholic	two	middle	female	no	one year old	yes	Yes	No	1.555398	110	4	Angola
50 1 2	AO5	50	1555398	2011	50	mesoendemica estavel rural	mesoendemica estavel rural	mesoendemica estavel	rural	primary	catholic	two	middle	male	no	three year old	yes	Yes	No	1.555398	110	4	Angola
50 4 2	AO5	50	1555398	2011	50	mesoendemica estavel rural	mesoendemica estavel rural	mesoendemica estavel	rural	primary	christian / protestant	two	middle	female	no	one year old	no	Yes	No	1.555398	110	4	Angola
50 4 2	AO5	50	1555398	2011	50	mesoendemica estavel rural	mesoendemica estavel rural	mesoendemica estavel	rural	primary	christian / protestant	two	middle	female	yes	four year old	no			1.555398	110	4	Angola
50 7 2	AO5	50	1555398	2011	50	mesoendemica estavel rural	mesoendemica estavel rural	mesoendemica estavel	rural	primary	catholic	two	richer	male	yes	one year old	no		Yes	1.555398	110	4	Angola
50 7 2	AO5	50	1555398	2011	50	mesoendemica estavel rural	mesoendemica estavel rural	mesoendemica estavel	rural	primary	catholic	two	richer	female	no	four year old	no	Yes	No	1.555398	110	4	Angola
50 9 2	AO5	50	1555398	2011	50	mesoendemica estavel rural	mesoendemica estavel rural	mesoendemica estavel	rural	primary	christian / protestant	two	richer	female	no		yes	Yes	No	1.555398	110	4	Angola
50 9 2	AO5	50	1555398	2011	50	mesoendemica estavel rural	mesoendemica estavel rural	mesoendemica estavel	rural	primary	christian / protestant	two	richer	female	no		yes	Yes	No	1.555398	110	4	Angola
50 13 2	AO5	50	1555398	2011	50	mesoendemica estavel rural	mesoendemica estavel rural	mesoendemica estavel	rural	primary	christian / protestant	one	poorer	female	yes	three year old	no			1.555398	110	4	Angola
50 17 2	AO5	50	1555398	2011	50	mesoendemica estavel rural	mesoendemica estavel rural	mesoendemica estavel	rural	no education	catholic	two	poorer	male	no	three year old	no	Yes	No	1.555398	110	4	Angola
50 17 2	AO5	50	1555398	2011	50	mesoendemica estavel rural	mesoendemica estavel rural	mesoendemica estavel	rural	no education	catholic	two	poorer	female	no	four year old	no	Yes	No	1.555398	110	4	Angola
50 19 2	AO5	50	1555398	2011	50	mesoendemica estavel rural	mesoendemica estavel rural	mesoendemica estavel	rural	primary	christian / protestant	two	middle	female	no		no	Yes	No	1.555398	110	4	Angola
50 20 2	AO5	50	1555398	2011	50	mesoendemica estavel rural	mesoendemica estavel rural	mesoendemica estavel	rural	no education	catholic	two	middle	female	no	three year old		Yes	No	1.555398	110	4	Angola
50 20 2	AO5	50	1555398	2011	50	mesoendemica estavel rural	mesoendemica estavel rural	mesoendemica estavel	rural	no education	catholic	two	middle	female	no	four year old		Yes	No	1.555398	110	4	Angola
50 21 2	AO5	50	1555398	2011	50	mesoendemica estavel rural	mesoendemica estavel rural	mesoendemica estavel	rural	primary	catholic	one	richer	male	no		no	Yes	No	1.555398	110	4	Angola
50 23 2	AO5	50	1555398	2011	50	mesoendemica estavel rural	mesoendemica estavel rural	mesoendemica estavel	rural	no education	christian / protestant	two	poorer	male	no	two year old	no	Yes	No	1.555398	110	4	Angola
50 24 2	AO5	50	1555398	2011	50	mesoendemica estavel rural	mesoendemica estavel rural	mesoendemica estavel	rural	no education	catholic	three	middle	female	no			Yes	No	1.555398	110	4	Angola
50 24 2	AO5	50	1555398	2011	50	mesoendemica estavel rural	mesoendemica estavel rural	mesoendemica estavel	rural	no education	catholic	three	middle	male	no			Yes	No	1.555398	110	4	Angola
50 26 2	AO5	50	1555398	2011	50	mesoendemica estavel rural	mesoendemica estavel rural	mesoendemica estavel	rural	primary	catholic	two	middle	male	yes	two year old	no		Yes	1.555398	110	4	Angola
50 29 2	AO5	50	1555398	2011	50	mesoendemica estavel rural	mesoendemica estavel rural	mesoendemica estavel	rural	primary	catholic	one	poorer	female	yes	three year old	no	Yes	Yes	1.555398	110	4	Angola
50 32 2	AO5	50	1555398	2011	50	mesoendemica estavel rural	mesoendemica estavel rural	mesoendemica estavel	rural	primary	catholic	one	poorer	female	yes	three year old	no			1.555398	110	4	Angola
50 35 2	AO5	50	1555398	2011	50	mesoendemica estavel rural	mesoendemica estavel rural	mesoendemica estavel	rural	primary	christian / protestant	three	poorer	female	no	one year old	no	Yes	No	1.555398	110	4	Angola
51 1 2	AO5	51	1555398	2011	51	mesoendemica estavel rural	mesoendemica estavel rural	mesoendemica estavel	rural	primary	christian / protestant	two	richer	male	yes	one year old	no	Yes	Yes	1.555398	111	4	Angola
51 1 2	AO5	51	1555398	2011	51	mesoendemica estavel rural	mesoendemica estavel rural	mesoendemica estavel	rural	primary	christian / protestant	two	richer	male	no	three year old	no	Yes	No	1.555398	111	4	Angola
51 5 2	AO5	51	1555398	2011	51	mesoendemica estavel rural	mesoendemica estavel rural	mesoendemica estavel	rural	primary	catholic	two	middle	male	no			Yes	No	1.555398	111	4	Angola
51 6 1	AO5	51	1555398	2011	51	mesoendemica estavel rural	mesoendemica estavel rural	mesoendemica estavel	rural	primary	christian / protestant	one	middle	female				Yes	No	1.555398	111	4	Angola
51 6 1	AO5	51	1555398	2011	51	mesoendemica estavel rural	mesoendemica estavel rural	mesoendemica estavel	rural	primary	christian / protestant	one	middle	female	no			Yes	No	1.555398	111	4	Angola
51 8 2	AO5	51	1555398	2011	51	mesoendemica estavel rural	mesoendemica estavel rural	mesoendemica estavel	rural	primary	christian / protestant	one	middle	male	no		yes	Yes	No	1.555398	111	4	Angola
51 8 2	AO5	51	1555398	2011	51	mesoendemica estavel rural	mesoendemica estavel rural	mesoendemica estavel	rural	primary	christian / protestant	one	middle	male			yes	Yes	No	1.555398	111	4	Angola
51 9 5	AO5	51	1555398	2011	51	mesoendemica estavel rural	mesoendemica estavel rural	mesoendemica estavel	rural	primary	catholic	one	middle	female	no		yes	Yes	No	1.555398	111	4	Angola
51 10 2	AO5	51	1555398	2011	51	mesoendemica estavel rural	mesoendemica estavel rural	mesoendemica estavel	rural	primary	christian / protestant	four	richer	female	no	three year old	yes	Yes	No	1.555398	111	4	Angola
51 10 2	AO5	51	1555398	2011	51	mesoendemica estavel rural	mesoendemica estavel rural	mesoendemica estavel	rural	primary	christian / protestant	four	richer	male	no	five year old	yes	Yes	No	1.555398	111	4	Angola
51 11 2	AO5	51	1555398	2011	51	mesoendemica estavel rural	mesoendemica estavel rural	mesoendemica estavel	rural	primary	catholic	two	middle	male	no		yes	Yes	No	1.555398	111	4	Angola
51 11 2	AO5	51	1555398	2011	51	mesoendemica estavel rural	mesoendemica estavel rural	mesoendemica estavel	rural	primary	catholic	two	middle	female	no		yes	Yes	No	1.555398	111	4	Angola
51 12 2	AO5	51	1555398	2011	51	mesoendemica estavel rural	mesoendemica estavel rural	mesoendemica estavel	rural	primary	christian / protestant	three	richer	male	yes		no			1.555398	111	4	Angola
51 12 3	AO5	51	1555398	2011	51	mesoendemica estavel rural	mesoendemica estavel rural	mesoendemica estavel	rural	primary	christian / protestant	three	richer	female	no		yes	Yes	No	1.555398	111	4	Angola
51 13 2	AO5	51	1555398	2011	51	mesoendemica estavel rural	mesoendemica estavel rural	mesoendemica estavel	rural	no education	other	three	middle	male	no		yes	Yes	No	1.555398	111	4	Angola
51 13 2	AO5	51	1555398	2011	51	mesoendemica estavel rural	mesoendemica estavel rural	mesoendemica estavel	rural	no education	other	three	middle	male	no	three year old	yes	Yes	No	1.555398	111	4	Angola
51 13 2	AO5	51	1555398	2011	51	mesoendemica estavel rural	mesoendemica estavel rural	mesoendemica estavel	rural	no education	other	three	middle	female	yes		yes			1.555398	111	4	Angola
51 15 2	AO5	51	1555398	2011	51	mesoendemica estavel rural	mesoendemica estavel rural	mesoendemica estavel	rural	primary	christian / protestant	one	middle	female	no		yes	Yes	No	1.555398	111	4	Angola
51 17 2	AO5	51	1555398	2011	51	mesoendemica estavel rural	mesoendemica estavel rural	mesoendemica estavel	rural	primary	catholic	two	middle	female	no	four year old	yes	Yes	No	1.555398	111	4	Angola
51 17 3	AO5	51	1555398	2011	51	mesoendemica estavel rural	mesoendemica estavel rural	mesoendemica estavel	rural	primary	catholic	two	middle	female	no	three year old	no	Yes	No	1.555398	111	4	Angola
51 18 3	AO5	51	1555398	2011	51	mesoendemica estavel rural	mesoendemica estavel rural	mesoendemica estavel	rural	primary	catholic	two	middle	male	yes		no		Yes	1.555398	111	4	Angola
51 20 2	AO5	51	1555398	2011	51	mesoendemica estavel rural	mesoendemica estavel rural	mesoendemica estavel	rural	secondary	catholic	one	middle	female	no	three year old	yes	Yes	No	1.555398	111	4	Angola
51 22 2	AO5	51	1555398	2011	51	mesoendemica estavel rural	mesoendemica estavel rural	mesoendemica estavel	rural	no education	catholic	two	richer	male	no		yes	Yes	No	1.555398	111	4	Angola
51 22 2	AO5	51	1555398	2011	51	mesoendemica estavel rural	mesoendemica estavel rural	mesoendemica estavel	rural	no education	catholic	two	richer	female	no		yes	Yes	No	1.555398	111	4	Angola
51 23 2	AO5	51	1555398	2011	51	mesoendemica estavel rural	mesoendemica estavel rural	mesoendemica estavel	rural	primary	catholic	one	middle	female	no		yes	Yes	No	1.555398	111	4	Angola
51 24 2	AO5	51	1555398	2011	51	mesoendemica estavel rural	mesoendemica estavel rural	mesoendemica estavel	rural	primary	catholic	two	middle	male	no		no	Yes	No	1.555398	111	4	Angola
51 24 3	AO5	51	1555398	2011	51	mesoendemica estavel rural	mesoendemica estavel rural	mesoendemica estavel	rural	primary	catholic	two	middle	female	no		no	Yes	No	1.555398	111	4	Angola
51 26 2	AO5	51	1555398	2011	51	mesoendemica estavel rural	mesoendemica estavel rural	mesoendemica estavel	rural	no education	christian / protestant	one	middle	female	no		no	Yes	No	1.555398	111	4	Angola
51 26 2	AO5	51	1555398	2011	51	mesoendemica estavel rural	mesoendemica estavel rural	mesoendemica estavel	rural	no education	christian / protestant	one	middle	female			no	Yes	No	1.555398	111	4	Angola
51 27 4	AO5	51	1555398	2011	51	mesoendemica estavel rural	mesoendemica estavel rural	mesoendemica estavel	rural	primary	catholic	two	richer	female	yes		yes			1.555398	111	4	Angola
51 28 5	AO5	51	1555398	2011	51	mesoendemica estavel rural	mesoendemica estavel rural	mesoendemica estavel	rural	primary	christian / protestant	two	middle	female	no		yes	Yes	No	1.555398	111	4	Angola
51 29 2	AO5	51	1555398	2011	51	mesoendemica estavel rural	mesoendemica estavel rural	mesoendemica estavel	rural	no education	catholic	one	middle	male	yes	two year old	no			1.555398	111	4	Angola
51 29 2	AO5	51	1555398	2011	51	mesoendemica estavel rural	mesoendemica estavel rural	mesoendemica estavel	rural	no education	catholic	one	middle	female			no	Yes	No	1.555398	111	4	Angola
51 32 2	AO5	51	1555398	2011	51	mesoendemica estavel rural	mesoendemica estavel rural	mesoendemica estavel	rural	primary	catholic	two	middle	male	no	two year old	no	Yes	No	1.555398	111	4	Angola
51 32 2	AO5	51	1555398	2011	51	mesoendemica estavel rural	mesoendemica estavel rural	mesoendemica estavel	rural	primary	catholic	two	middle	male	yes	five year old	no			1.555398	111	4	Angola
51 33 2	AO5	51	1555398	2011	51	mesoendemica estavel rural	mesoendemica estavel rural	mesoendemica estavel	rural	primary	christian / protestant	two	richer	female	no		no	Yes	No	1.555398	111	4	Angola
51 33 2	AO5	51	1555398	2011	51	mesoendemica estavel rural	mesoendemica estavel rural	mesoendemica estavel	rural	primary	christian / protestant	two	richer	female	yes		no	Yes	Yes	1.555398	111	4	Angola
51 35 2	AO5	51	1555398	2011	51	mesoendemica estavel rural	mesoendemica estavel rural	mesoendemica estavel	rural	primary	catholic	two	middle	male	yes	one year old	no		Yes	1.555398	111	4	Angola
51 35 2	AO5	51	1555398	2011	51	mesoendemica estavel rural	mesoendemica estavel rural	mesoendemica estavel	rural	primary	catholic	two	middle	male	yes	five year old	no		Yes	1.555398	111	4	Angola
51 36 2	AO5	51	1555398	2011	51	mesoendemica estavel rural	mesoendemica estavel rural	mesoendemica estavel	rural	secondary	catholic	one	richer	male	no		no	Yes	No	1.555398	111	4	Angola
51 37 2	AO5	51	1555398	2011	51	mesoendemica estavel rural	mesoendemica estavel rural	mesoendemica estavel	rural	secondary	catholic	two	middle	male	no		no	Yes	No	1.555398	111	4	Angola
51 37 2	AO5	51	1555398	2011	51	mesoendemica estavel rural	mesoendemica estavel rural	mesoendemica estavel	rural	secondary	catholic	two	middle	male	no		no	Yes	No	1.555398	111	4	Angola
52 1 2	AO5	52	1555398	2011	52	mesoendemica estavel rural	mesoendemica estavel rural	mesoendemica estavel	rural	primary	christian / protestant	two	middle	female			yes	Yes	No	1.555398	112	4	Angola
52 2 2	AO5	52	1555398	2011	52	mesoendemica estavel rural	mesoendemica estavel rural	mesoendemica estavel	rural	primary	christian / protestant	two	richer	female	yes		yes	Yes	Yes	1.555398	112	4	Angola
52 2 2	AO5	52	1555398	2011	52	mesoendemica estavel rural	mesoendemica estavel rural	mesoendemica estavel	rural	primary	christian / protestant	two	richer	female	no		yes	Yes	No	1.555398	112	4	Angola
52 4 2	AO5	52	1555398	2011	52	mesoendemica estavel rural	mesoendemica estavel rural	mesoendemica estavel	rural	no education	catholic	one	middle	female	no		no	Yes	No	1.555398	112	4	Angola
52 7 2	AO5	52	1555398	2011	52	mesoendemica estavel rural	mesoendemica estavel rural	mesoendemica estavel	rural	primary	catholic	three	richer	female	no	four year old	yes	Yes	No	1.555398	112	4	Angola
52 7 2	AO5	52	1555398	2011	52	mesoendemica estavel rural	mesoendemica estavel rural	mesoendemica estavel	rural	primary	catholic	three	richer	female	no	four year old	yes	Yes	No	1.555398	112	4	Angola
52 7 2	AO5	52	1555398	2011	52	mesoendemica estavel rural	mesoendemica estavel rural	mesoendemica estavel	rural	primary	catholic	three	richer	female	yes	five year old	yes	Yes	Yes	1.555398	112	4	Angola
52 10 2	AO5	52	1555398	2011	52	mesoendemica estavel rural	mesoendemica estavel rural	mesoendemica estavel	rural	primary	christian / protestant	one	richer	male			yes	Yes	No	1.555398	112	4	Angola
52 10 2	AO5	52	1555398	2011	52	mesoendemica estavel rural	mesoendemica estavel rural	mesoendemica estavel	rural	primary	christian / protestant	one	richer	female	no	four year old	yes	Yes	No	1.555398	112	4	Angola
52 14 1	AO5	52	1555398	2011	52	mesoendemica estavel rural	mesoendemica estavel rural	mesoendemica estavel	rural	primary	christian / protestant	four	middle	female	yes		no		Yes	1.555398	112	4	Angola
52 14 1	AO5	52	1555398	2011	52	mesoendemica estavel rural	mesoendemica estavel rural	mesoendemica estavel	rural	primary	christian / protestant	four	middle	male	no		no	Yes	No	1.555398	112	4	Angola
52 14 1	AO5	52	1555398	2011	52	mesoendemica estavel rural	mesoendemica estavel rural	mesoendemica estavel	rural	primary	christian / protestant	four	middle	male	no		no	Yes	No	1.555398	112	4	Angola
52 16 1	AO5	52	1555398	2011	52	mesoendemica estavel rural	mesoendemica estavel rural	mesoendemica estavel	rural	no education	other	two	richer	male	no		no	Yes	No	1.555398	112	4	Angola
52 16 1	AO5	52	1555398	2011	52	mesoendemica estavel rural	mesoendemica estavel rural	mesoendemica estavel	rural	no education	other	two	richer	female	no		no	Yes	No	1.555398	112	4	Angola
52 17 2	AO5	52	1555398	2011	52	mesoendemica estavel rural	mesoendemica estavel rural	mesoendemica estavel	rural	primary	christian / protestant	three	richer	female	no		no	Yes	No	1.555398	112	4	Angola
52 17 2	AO5	52	1555398	2011	52	mesoendemica estavel rural	mesoendemica estavel rural	mesoendemica estavel	rural	primary	christian / protestant	three	richer	male	yes	three year old	no			1.555398	112	4	Angola
52 17 2	AO5	52	1555398	2011	52	mesoendemica estavel rural	mesoendemica estavel rural	mesoendemica estavel	rural	primary	christian / protestant	three	richer	female	no	five year old	no	Yes	No	1.555398	112	4	Angola
52 19 2	AO5	52	1555398	2011	52	mesoendemica estavel rural	mesoendemica estavel rural	mesoendemica estavel	rural	primary	christian / protestant	three	middle	female	no		yes	Yes	No	1.555398	112	4	Angola
52 19 2	AO5	52	1555398	2011	52	mesoendemica estavel rural	mesoendemica estavel rural	mesoendemica estavel	rural	primary	christian / protestant	three	middle	female	no		yes	Yes	No	1.555398	112	4	Angola
52 19 2	AO5	52	1555398	2011	52	mesoendemica estavel rural	mesoendemica estavel rural	mesoendemica estavel	rural	primary	christian / protestant	three	middle	male	yes		yes			1.555398	112	4	Angola
52 20 2	AO5	52	1555398	2011	52	mesoendemica estavel rural	mesoendemica estavel rural	mesoendemica estavel	rural	no education	christian / protestant	two	middle	male			no	Yes	No	1.555398	112	4	Angola
52 20 2	AO5	52	1555398	2011	52	mesoendemica estavel rural	mesoendemica estavel rural	mesoendemica estavel	rural	no education	christian / protestant	two	middle	female	no	three year old	no	Yes	No	1.555398	112	4	Angola
52 20 2	AO5	52	1555398	2011	52	mesoendemica estavel rural	mesoendemica estavel rural	mesoendemica estavel	rural	no education	christian / protestant	two	middle	female	yes	five year old	no	Yes	Yes	1.555398	112	4	Angola
52 21 2	AO5	52	1555398	2011	52	mesoendemica estavel rural	mesoendemica estavel rural	mesoendemica estavel	rural	primary	christian / protestant	one	middle	female	no		yes	Yes	No	1.555398	112	4	Angola
52 22 2	AO5	52	1555398	2011	52	mesoendemica estavel rural	mesoendemica estavel rural	mesoendemica estavel	rural	no education	christian / protestant	one	richer	male	no		no	Yes	No	1.555398	112	4	Angola
52 23 1	AO5	52	1555398	2011	52	mesoendemica estavel rural	mesoendemica estavel rural	mesoendemica estavel	rural	no education	catholic	one	middle	female	yes	three year old	yes		Yes	1.555398	112	4	Angola
52 24 2	AO5	52	1555398	2011	52	mesoendemica estavel rural	mesoendemica estavel rural	mesoendemica estavel	rural	primary	catholic	one	middle	female	no		yes	Yes	No	1.555398	112	4	Angola
52 27 2	AO5	52	1555398	2011	52	mesoendemica estavel rural	mesoendemica estavel rural	mesoendemica estavel	rural	primary	no religion	one	middle	female	yes		yes	Yes	Yes	1.555398	112	4	Angola
52 29 2	AO5	52	1555398	2011	52	mesoendemica estavel rural	mesoendemica estavel rural	mesoendemica estavel	rural	no education	christian / protestant	one	richer	male	no	four year old	yes	Yes	No	1.555398	112	4	Angola
52 31 2	AO5	52	1555398	2011	52	mesoendemica estavel rural	mesoendemica estavel rural	mesoendemica estavel	rural	primary	christian / protestant	three	richer	male	no		no	Yes	No	1.555398	112	4	Angola
52 31 2	AO5	52	1555398	2011	52	mesoendemica estavel rural	mesoendemica estavel rural	mesoendemica estavel	rural	primary	christian / protestant	three	richer	male	yes		no	Yes	No	1.555398	112	4	Angola
52 31 2	AO5	52	1555398	2011	52	mesoendemica estavel rural	mesoendemica estavel rural	mesoendemica estavel	rural	primary	christian / protestant	three	richer	male	no		no	Yes	No	1.555398	112	4	Angola
52 32 2	AO5	52	1555398	2011	52	mesoendemica estavel rural	mesoendemica estavel rural	mesoendemica estavel	rural	primary	christian / protestant	one	richer	male	yes	four year old	no			1.555398	112	4	Angola
52 33 3	AO5	52	1555398	2011	52	mesoendemica estavel rural	mesoendemica estavel rural	mesoendemica estavel	rural	primary	christian / protestant	one	middle	male	yes		yes	Yes	Yes	1.555398	112	4	Angola
52 35 2	AO5	52	1555398	2011	52	mesoendemica estavel rural	mesoendemica estavel rural	mesoendemica estavel	rural	primary	christian / protestant	two	richer	male	no		no	Yes	No	1.555398	112	4	Angola
52 35 2	AO5	52	1555398	2011	52	mesoendemica estavel rural	mesoendemica estavel rural	mesoendemica estavel	rural	primary	christian / protestant	two	richer	male	no	three year old	no	Yes	No	1.555398	112	4	Angola
52 36 2	AO5	52	1555398	2011	52	mesoendemica estavel rural	mesoendemica estavel rural	mesoendemica estavel	rural	no education	catholic	two	middle	female	no			Yes	No	1.555398	112	4	Angola
52 36 2	AO5	52	1555398	2011	52	mesoendemica estavel rural	mesoendemica estavel rural	mesoendemica estavel	rural	no education	catholic	two	middle	male	no			Yes	No	1.555398	112	4	Angola
53 1 2	AO5	53	1555398	2011	53	mesoendemica estavel rural	mesoendemica estavel rural	mesoendemica estavel	rural	no education	christian / protestant	three	middle	male	no	one year old		Yes	No	1.555398	113	4	Angola
53 1 2	AO5	53	1555398	2011	53	mesoendemica estavel rural	mesoendemica estavel rural	mesoendemica estavel	rural	no education	christian / protestant	three	middle	female	no	three year old		Yes	No	1.555398	113	4	Angola
53 1 2	AO5	53	1555398	2011	53	mesoendemica estavel rural	mesoendemica estavel rural	mesoendemica estavel	rural	no education	christian / protestant	three	middle	female	no	five year old		Yes	No	1.555398	113	4	Angola
53 2 2	AO5	53	1555398	2011	53	mesoendemica estavel rural	mesoendemica estavel rural	mesoendemica estavel	rural	primary	christian / protestant	three	richer	female	yes		no	Yes	Yes	1.555398	113	4	Angola
53 2 2	AO5	53	1555398	2011	53	mesoendemica estavel rural	mesoendemica estavel rural	mesoendemica estavel	rural	primary	christian / protestant	three	richer	male	no		no	Yes	No	1.555398	113	4	Angola
53 2 3	AO5	53	1555398	2011	53	mesoendemica estavel rural	mesoendemica estavel rural	mesoendemica estavel	rural	primary	christian / protestant	three	richer	female	no		yes	Yes	No	1.555398	113	4	Angola
53 4 1	AO5	53	1555398	2011	53	mesoendemica estavel rural	mesoendemica estavel rural	mesoendemica estavel	rural	no education	catholic	one	poorer	female	no	two year old		Yes	No	1.555398	113	4	Angola
53 4 1	AO5	53	1555398	2011	53	mesoendemica estavel rural	mesoendemica estavel rural	mesoendemica estavel	rural	no education	catholic	one	poorer	male				Yes	No	1.555398	113	4	Angola
53 6 2	AO5	53	1555398	2011	53	mesoendemica estavel rural	mesoendemica estavel rural	mesoendemica estavel	rural	primary	other	four	middle	female	no		no	Yes	No	1.555398	113	4	Angola
53 6 2	AO5	53	1555398	2011	53	mesoendemica estavel rural	mesoendemica estavel rural	mesoendemica estavel	rural	primary	other	four	middle	male	no		no	Yes	No	1.555398	113	4	Angola
53 6 2	AO5	53	1555398	2011	53	mesoendemica estavel rural	mesoendemica estavel rural	mesoendemica estavel	rural	primary	other	four	middle	female	no		no	Yes	No	1.555398	113	4	Angola
53 8 2	AO5	53	1555398	2011	53	mesoendemica estavel rural	mesoendemica estavel rural	mesoendemica estavel	rural	no education	catholic	two	middle	female	no			Yes	No	1.555398	113	4	Angola
53 8 2	AO5	53	1555398	2011	53	mesoendemica estavel rural	mesoendemica estavel rural	mesoendemica estavel	rural	no education	catholic	two	middle	female	no			Yes	No	1.555398	113	4	Angola
53 10 8	AO5	53	1555398	2011	53	mesoendemica estavel rural	mesoendemica estavel rural	mesoendemica estavel	rural	no education	christian / protestant	one	middle	female	no	two year old		Yes	No	1.555398	113	4	Angola
53 11 2	AO5	53	1555398	2011	53	mesoendemica estavel rural	mesoendemica estavel rural	mesoendemica estavel	rural	no education	catholic	two	middle	male	no			Yes	No	1.555398	113	4	Angola
53 11 2	AO5	53	1555398	2011	53	mesoendemica estavel rural	mesoendemica estavel rural	mesoendemica estavel	rural	no education	catholic	two	middle	female	no			Yes	No	1.555398	113	4	Angola
53 12 2	AO5	53	1555398	2011	53	mesoendemica estavel rural	mesoendemica estavel rural	mesoendemica estavel	rural	primary	catholic	two	middle	female	yes			Yes		1.555398	113	4	Angola
53 12 2	AO5	53	1555398	2011	53	mesoendemica estavel rural	mesoendemica estavel rural	mesoendemica estavel	rural	primary	catholic	two	middle	male	no			Yes	No	1.555398	113	4	Angola
53 13 2	AO5	53	1555398	2011	53	mesoendemica estavel rural	mesoendemica estavel rural	mesoendemica estavel	rural	primary	christian / protestant	one	middle	female	yes	two year old			Yes	1.555398	113	4	Angola
53 14 2	AO5	53	1555398	2011	53	mesoendemica estavel rural	mesoendemica estavel rural	mesoendemica estavel	rural	primary	christian / protestant	two	middle	male	no			Yes	No	1.555398	113	4	Angola
53 14 2	AO5	53	1555398	2011	53	mesoendemica estavel rural	mesoendemica estavel rural	mesoendemica estavel	rural	primary	christian / protestant	two	middle	male	no			Yes	No	1.555398	113	4	Angola
53 16 2	AO5	53	1555398	2011	53	mesoendemica estavel rural	mesoendemica estavel rural	mesoendemica estavel	rural	no education	christian / protestant	one	middle	female	yes				Yes	1.555398	113	4	Angola
53 17 1	AO5	53	1555398	2011	53	mesoendemica estavel rural	mesoendemica estavel rural	mesoendemica estavel	rural	no education	christian / protestant	three	poorer	female	no	one year old		Yes	No	1.555398	113	4	Angola
53 17 1	AO5	53	1555398	2011	53	mesoendemica estavel rural	mesoendemica estavel rural	mesoendemica estavel	rural	no education	christian / protestant	three	poorer	female	yes	four year old			Yes	1.555398	113	4	Angola
53 18 2	AO5	53	1555398	2011	53	mesoendemica estavel rural	mesoendemica estavel rural	mesoendemica estavel	rural	primary	catholic	two	middle	female	yes		no			1.555398	113	4	Angola
53 18 2	AO5	53	1555398	2011	53	mesoendemica estavel rural	mesoendemica estavel rural	mesoendemica estavel	rural	primary	catholic	two	middle	male	yes		no			1.555398	113	4	Angola
53 19 1	AO5	53	1555398	2011	53	mesoendemica estavel rural	mesoendemica estavel rural	mesoendemica estavel	rural	primary	christian / protestant	three	middle	female			yes	Yes	No	1.555398	113	4	Angola
53 19 1	AO5	53	1555398	2011	53	mesoendemica estavel rural	mesoendemica estavel rural	mesoendemica estavel	rural	primary	christian / protestant	three	middle	male	yes		yes		Yes	1.555398	113	4	Angola
53 19 1	AO5	53	1555398	2011	53	mesoendemica estavel rural	mesoendemica estavel rural	mesoendemica estavel	rural	primary	christian / protestant	three	middle	female	yes		yes		Yes	1.555398	113	4	Angola
53 20 2	AO5	53	1555398	2011	53	mesoendemica estavel rural	mesoendemica estavel rural	mesoendemica estavel	rural	primary	christian / protestant	two	middle	female	no	two year old	yes	Yes	No	1.555398	113	4	Angola
53 20 2	AO5	53	1555398	2011	53	mesoendemica estavel rural	mesoendemica estavel rural	mesoendemica estavel	rural	primary	christian / protestant	two	middle	male	no	four year old	yes	Yes	No	1.555398	113	4	Angola
53 21 2	AO5	53	1555398	2011	53	mesoendemica estavel rural	mesoendemica estavel rural	mesoendemica estavel	rural	primary	christian / protestant	three	middle	female	no		yes	Yes	No	1.555398	113	4	Angola
53 21 2	AO5	53	1555398	2011	53	mesoendemica estavel rural	mesoendemica estavel rural	mesoendemica estavel	rural	primary	christian / protestant	three	middle	male	no		yes	Yes	No	1.555398	113	4	Angola
53 23 2	AO5	53	1555398	2011	53	mesoendemica estavel rural	mesoendemica estavel rural	mesoendemica estavel	rural	primary	christian / protestant	one	middle	female	no	one year old		Yes	No	1.555398	113	4	Angola
53 24 2	AO5	53	1555398	2011	53	mesoendemica estavel rural	mesoendemica estavel rural	mesoendemica estavel	rural	primary	christian / protestant	one	middle	male	no			Yes	No	1.555398	113	4	Angola
53 26 2	AO5	53	1555398	2011	53	mesoendemica estavel rural	mesoendemica estavel rural	mesoendemica estavel	rural	primary	christian / protestant	two	middle	female	yes	two year old				1.555398	113	4	Angola
53 26 2	AO5	53	1555398	2011	53	mesoendemica estavel rural	mesoendemica estavel rural	mesoendemica estavel	rural	primary	christian / protestant	two	middle	male	no	four year old		Yes	No	1.555398	113	4	Angola
53 27 2	AO5	53	1555398	2011	53	mesoendemica estavel rural	mesoendemica estavel rural	mesoendemica estavel	rural	primary	christian / protestant	two	middle	male	no		no	Yes	No	1.555398	113	4	Angola
53 27 2	AO5	53	1555398	2011	53	mesoendemica estavel rural	mesoendemica estavel rural	mesoendemica estavel	rural	primary	christian / protestant	two	middle	male	yes		no		Yes	1.555398	113	4	Angola
53 29 2	AO5	53	1555398	2011	53	mesoendemica estavel rural	mesoendemica estavel rural	mesoendemica estavel	rural	secondary	christian / protestant	two	middle	male	yes	two year old	no	Yes	Yes	1.555398	113	4	Angola
53 29 2	AO5	53	1555398	2011	53	mesoendemica estavel rural	mesoendemica estavel rural	mesoendemica estavel	rural	secondary	christian / protestant	two	middle	male	no	five year old	no	Yes	No	1.555398	113	4	Angola
53 30 2	AO5	53	1555398	2011	53	mesoendemica estavel rural	mesoendemica estavel rural	mesoendemica estavel	rural	primary	christian / protestant	one	middle	female	yes				Yes	1.555398	113	4	Angola
53 30 2	AO5	53	1555398	2011	53	mesoendemica estavel rural	mesoendemica estavel rural	mesoendemica estavel	rural	primary	christian / protestant	one	middle	male	no			Yes	No	1.555398	113	4	Angola
53 31 2	AO5	53	1555398	2011	53	mesoendemica estavel rural	mesoendemica estavel rural	mesoendemica estavel	rural	no education	catholic	two	poorer	female	no		no	Yes	No	1.555398	113	4	Angola
53 32 2	AO5	53	1555398	2011	53	mesoendemica estavel rural	mesoendemica estavel rural	mesoendemica estavel	rural	no education	catholic	one	poorer	female	no			Yes	No	1.555398	113	4	Angola
53 33 2	AO5	53	1555398	2011	53	mesoendemica estavel rural	mesoendemica estavel rural	mesoendemica estavel	rural	primary	christian / protestant	two	richer	female	yes	three year old	no	Yes		1.555398	113	4	Angola
53 34 2	AO5	53	1555398	2011	53	mesoendemica estavel rural	mesoendemica estavel rural	mesoendemica estavel	rural	no education	catholic	one	middle	female	yes		no	Yes	Yes	1.555398	113	4	Angola
53 34 2	AO5	53	1555398	2011	53	mesoendemica estavel rural	mesoendemica estavel rural	mesoendemica estavel	rural	no education	catholic	one	middle	male			no	Yes	No	1.555398	113	4	Angola
53 35 2	AO5	53	1555398	2011	53	mesoendemica estavel rural	mesoendemica estavel rural	mesoendemica estavel	rural	primary	christian / protestant	one	middle	male	yes		no		Yes	1.555398	113	4	Angola
53 37 2	AO5	53	1555398	2011	53	mesoendemica estavel rural	mesoendemica estavel rural	mesoendemica estavel	rural	primary	catholic	three	middle	male	yes			Yes		1.555398	113	4	Angola
53 37 2	AO5	53	1555398	2011	53	mesoendemica estavel rural	mesoendemica estavel rural	mesoendemica estavel	rural	primary	catholic	three	middle	female	no			Yes	No	1.555398	113	4	Angola
53 37 2	AO5	53	1555398	2011	53	mesoendemica estavel rural	mesoendemica estavel rural	mesoendemica estavel	rural	primary	catholic	three	middle	female	no			Yes	No	1.555398	113	4	Angola
54 1 2	AO5	54	1555398	2011	54	mesoendemica estavel rural	mesoendemica estavel rural	mesoendemica estavel	rural	primary	christian / protestant	three	middle	male	yes	two year old	no		Yes	1.555398	114	4	Angola
54 1 2	AO5	54	1555398	2011	54	mesoendemica estavel rural	mesoendemica estavel rural	mesoendemica estavel	rural	primary	christian / protestant	three	middle	female	no	four year old	no	Yes	No	1.555398	114	4	Angola
54 2 2	AO5	54	1555398	2011	54	mesoendemica estavel rural	mesoendemica estavel rural	mesoendemica estavel	rural	primary	christian / protestant	two	poorer	female	no			Yes	No	1.555398	114	4	Angola
54 2 2	AO5	54	1555398	2011	54	mesoendemica estavel rural	mesoendemica estavel rural	mesoendemica estavel	rural	primary	christian / protestant	two	poorer	female	yes				Yes	1.555398	114	4	Angola
54 3 1	AO5	54	1555398	2011	54	mesoendemica estavel rural	mesoendemica estavel rural	mesoendemica estavel	rural	primary	christian / protestant	two	poorer	male	yes		no		Yes	1.555398	114	4	Angola
54 3 1	AO5	54	1555398	2011	54	mesoendemica estavel rural	mesoendemica estavel rural	mesoendemica estavel	rural	primary	christian / protestant	two	poorer	female			no	Yes	No	1.555398	114	4	Angola
54 4 2	AO5	54	1555398	2011	54	mesoendemica estavel rural	mesoendemica estavel rural	mesoendemica estavel	rural	primary	catholic	two	poorer	male	no	three year old		Yes	No	1.555398	114	4	Angola
54 4 2	AO5	54	1555398	2011	54	mesoendemica estavel rural	mesoendemica estavel rural	mesoendemica estavel	rural	primary	catholic	two	poorer	female	no	five year old		Yes	No	1.555398	114	4	Angola
54 5 2	AO5	54	1555398	2011	54	mesoendemica estavel rural	mesoendemica estavel rural	mesoendemica estavel	rural	no education	catholic	two	poorer	male	no			Yes	No	1.555398	114	4	Angola
54 5 2	AO5	54	1555398	2011	54	mesoendemica estavel rural	mesoendemica estavel rural	mesoendemica estavel	rural	no education	catholic	two	poorer	male	yes				Yes	1.555398	114	4	Angola
54 7 2	AO5	54	1555398	2011	54	mesoendemica estavel rural	mesoendemica estavel rural	mesoendemica estavel	rural	no education	christian / protestant	two	poorer	female	no	three year old	no	Yes	No	1.555398	114	4	Angola
54 7 2	AO5	54	1555398	2011	54	mesoendemica estavel rural	mesoendemica estavel rural	mesoendemica estavel	rural	no education	christian / protestant	two	poorer	female	no	five year old	no	Yes	No	1.555398	114	4	Angola
54 8 2	AO5	54	1555398	2011	54	mesoendemica estavel rural	mesoendemica estavel rural	mesoendemica estavel	rural	primary	christian / protestant	two	middle	male	yes		no		Yes	1.555398	114	4	Angola
54 8 2	AO5	54	1555398	2011	54	mesoendemica estavel rural	mesoendemica estavel rural	mesoendemica estavel	rural	primary	christian / protestant	two	middle	female	no		no	Yes	No	1.555398	114	4	Angola
54 9 4	AO5	54	1555398	2011	54	mesoendemica estavel rural	mesoendemica estavel rural	mesoendemica estavel	rural	no education	catholic	one	middle	male	yes					1.555398	114	4	Angola
54 10 2	AO5	54	1555398	2011	54	mesoendemica estavel rural	mesoendemica estavel rural	mesoendemica estavel	rural	no education	catholic	one	middle	male	no	four year old	no	Yes	No	1.555398	114	4	Angola
54 13 2	AO5	54	1555398	2011	54	mesoendemica estavel rural	mesoendemica estavel rural	mesoendemica estavel	rural	primary	catholic	two	middle	female	yes	three year old	yes		Yes	1.555398	114	4	Angola
54 17 2	AO5	54	1555398	2011	54	mesoendemica estavel rural	mesoendemica estavel rural	mesoendemica estavel	rural	primary	catholic	three	middle	female	yes	two year old			Yes	1.555398	114	4	Angola
54 17 2	AO5	54	1555398	2011	54	mesoendemica estavel rural	mesoendemica estavel rural	mesoendemica estavel	rural	primary	catholic	three	middle	female	yes	four year old			Yes	1.555398	114	4	Angola
54 23 2	AO5	54	1555398	2011	54	mesoendemica estavel rural	mesoendemica estavel rural	mesoendemica estavel	rural	no education	catholic	three	middle	female	no	three year old		Yes	No	1.555398	114	4	Angola
54 23 2	AO5	54	1555398	2011	54	mesoendemica estavel rural	mesoendemica estavel rural	mesoendemica estavel	rural	no education	catholic	three	middle	female	no	four year old		Yes	No	1.555398	114	4	Angola
54 23 2	AO5	54	1555398	2011	54	mesoendemica estavel rural	mesoendemica estavel rural	mesoendemica estavel	rural	no education	catholic	three	middle	female	yes	five year old				1.555398	114	4	Angola
54 26 4	AO5	54	1555398	2011	54	mesoendemica estavel rural	mesoendemica estavel rural	mesoendemica estavel	rural	primary	catholic	one	middle	female	no	one year old		Yes	No	1.555398	114	4	Angola
54 26 4	AO5	54	1555398	2011	54	mesoendemica estavel rural	mesoendemica estavel rural	mesoendemica estavel	rural	primary	catholic	one	middle	female	no			Yes	No	1.555398	114	4	Angola
54 27 2	AO5	54	1555398	2011	54	mesoendemica estavel rural	mesoendemica estavel rural	mesoendemica estavel	rural	primary	christian / protestant	two	middle	female	no		yes	Yes	No	1.555398	114	4	Angola
54 27 2	AO5	54	1555398	2011	54	mesoendemica estavel rural	mesoendemica estavel rural	mesoendemica estavel	rural	primary	christian / protestant	two	middle	female	yes		yes		Yes	1.555398	114	4	Angola
54 29 2	AO5	54	1555398	2011	54	mesoendemica estavel rural	mesoendemica estavel rural	mesoendemica estavel	rural	no education	catholic	three	middle	female	no	two year old		Yes	No	1.555398	114	4	Angola
54 29 2	AO5	54	1555398	2011	54	mesoendemica estavel rural	mesoendemica estavel rural	mesoendemica estavel	rural	no education	catholic	three	middle	female	no	five year old		Yes	No	1.555398	114	4	Angola
54 30 2	AO5	54	1555398	2011	54	mesoendemica estavel rural	mesoendemica estavel rural	mesoendemica estavel	rural	no education	catholic	three	poorer	female	no			Yes	No	1.555398	114	4	Angola
54 30 2	AO5	54	1555398	2011	54	mesoendemica estavel rural	mesoendemica estavel rural	mesoendemica estavel	rural	no education	catholic	three	poorer	male	no			Yes	No	1.555398	114	4	Angola
54 30 2	AO5	54	1555398	2011	54	mesoendemica estavel rural	mesoendemica estavel rural	mesoendemica estavel	rural	no education	catholic	three	poorer	male	no			Yes	No	1.555398	114	4	Angola
54 31 2	AO5	54	1555398	2011	54	mesoendemica estavel rural	mesoendemica estavel rural	mesoendemica estavel	rural	primary	other	three	middle	male	no			Yes	No	1.555398	114	4	Angola
54 31 2	AO5	54	1555398	2011	54	mesoendemica estavel rural	mesoendemica estavel rural	mesoendemica estavel	rural	primary	other	three	middle	female	no			Yes	No	1.555398	114	4	Angola
54 32 1	AO5	54	1555398	2011	54	mesoendemica estavel rural	mesoendemica estavel rural	mesoendemica estavel	rural	primary	catholic	one	poorer	male	no		no	Yes	No	1.555398	114	4	Angola
54 33 2	AO5	54	1555398	2011	54	mesoendemica estavel rural	mesoendemica estavel rural	mesoendemica estavel	rural	primary	catholic	three	middle	male	yes	one year old				1.555398	114	4	Angola
54 33 2	AO5	54	1555398	2011	54	mesoendemica estavel rural	mesoendemica estavel rural	mesoendemica estavel	rural	primary	catholic	three	middle	male	no	three year old		Yes	No	1.555398	114	4	Angola
54 33 3	AO5	54	1555398	2011	54	mesoendemica estavel rural	mesoendemica estavel rural	mesoendemica estavel	rural	primary	catholic	three	middle	male	no	two year old		Yes	No	1.555398	114	4	Angola
54 36 3	AO5	54	1555398	2011	54	mesoendemica estavel rural	mesoendemica estavel rural	mesoendemica estavel	rural	primary	catholic	three	middle	female	no	two year old	no	Yes	No	1.555398	114	4	Angola
54 37 2	AO5	54	1555398	2011	54	mesoendemica estavel rural	mesoendemica estavel rural	mesoendemica estavel	rural	no education	catholic	three	middle	female	no			Yes	No	1.555398	114	4	Angola
54 37 2	AO5	54	1555398	2011	54	mesoendemica estavel rural	mesoendemica estavel rural	mesoendemica estavel	rural	no education	catholic	three	middle	male	no			Yes	No	1.555398	114	4	Angola
55 1 2	AO5	55	1555398	2011	55	mesoendemica estavel rural	mesoendemica estavel rural	mesoendemica estavel	rural	no education	catholic	one	poorer	female	yes	four year old	no		Yes	1.555398	115	4	Angola
55 4 2	AO5	55	1555398	2011	55	mesoendemica estavel rural	mesoendemica estavel rural	mesoendemica estavel	rural	primary	catholic	three	middle	female	yes	one year old			Yes	1.555398	115	4	Angola
55 4 2	AO5	55	1555398	2011	55	mesoendemica estavel rural	mesoendemica estavel rural	mesoendemica estavel	rural	primary	catholic	three	middle	female	no	three year old		Yes	No	1.555398	115	4	Angola
55 4 2	AO5	55	1555398	2011	55	mesoendemica estavel rural	mesoendemica estavel rural	mesoendemica estavel	rural	primary	catholic	three	middle	female	no	five year old		Yes	No	1.555398	115	4	Angola
55 5 2	AO5	55	1555398	2011	55	mesoendemica estavel rural	mesoendemica estavel rural	mesoendemica estavel	rural	primary	catholic	two	poorer	male	no			Yes	No	1.555398	115	4	Angola
55 5 2	AO5	55	1555398	2011	55	mesoendemica estavel rural	mesoendemica estavel rural	mesoendemica estavel	rural	primary	catholic	two	poorer	female	no			Yes	No	1.555398	115	4	Angola
55 9 2	AO5	55	1555398	2011	55	mesoendemica estavel rural	mesoendemica estavel rural	mesoendemica estavel	rural	primary	catholic	one	poorer	female	yes		no		Yes	1.555398	115	4	Angola
55 9 3	AO5	55	1555398	2011	55	mesoendemica estavel rural	mesoendemica estavel rural	mesoendemica estavel	rural	primary	catholic	one	poorer	male				Yes	No	1.555398	115	4	Angola
55 10 2	AO5	55	1555398	2011	55	mesoendemica estavel rural	mesoendemica estavel rural	mesoendemica estavel	rural	no education	catholic	two	poorest	male	no	two year old		Yes	No	1.555398	115	4	Angola
55 10 2	AO5	55	1555398	2011	55	mesoendemica estavel rural	mesoendemica estavel rural	mesoendemica estavel	rural	no education	catholic	two	poorest	male	yes	five year old			Yes	1.555398	115	4	Angola
55 16 2	AO5	55	1555398	2011	55	mesoendemica estavel rural	mesoendemica estavel rural	mesoendemica estavel	rural	primary	catholic	one	poorer	male	no		yes	Yes	No	1.555398	115	4	Angola
55 17 2	AO5	55	1555398	2011	55	mesoendemica estavel rural	mesoendemica estavel rural	mesoendemica estavel	rural	no education	catholic	one	poorer	male	yes	four year old	no			1.555398	115	4	Angola
55 19 2	AO5	55	1555398	2011	55	mesoendemica estavel rural	mesoendemica estavel rural	mesoendemica estavel	rural	no education	catholic	two	poorer	female	yes				Yes	1.555398	115	4	Angola
55 19 2	AO5	55	1555398	2011	55	mesoendemica estavel rural	mesoendemica estavel rural	mesoendemica estavel	rural	no education	catholic	two	poorer	female	yes				Yes	1.555398	115	4	Angola
55 21 2	AO5	55	1555398	2011	55	mesoendemica estavel rural	mesoendemica estavel rural	mesoendemica estavel	rural	no education	catholic	two	poorest	male	yes		no			1.555398	115	4	Angola
55 21 2	AO5	55	1555398	2011	55	mesoendemica estavel rural	mesoendemica estavel rural	mesoendemica estavel	rural	no education	catholic	two	poorest	male	no		no	Yes	No	1.555398	115	4	Angola
55 22 2	AO5	55	1555398	2011	55	mesoendemica estavel rural	mesoendemica estavel rural	mesoendemica estavel	rural	no education	catholic	two	poorer	female	no			Yes	No	1.555398	115	4	Angola
55 22 2	AO5	55	1555398	2011	55	mesoendemica estavel rural	mesoendemica estavel rural	mesoendemica estavel	rural	no education	catholic	two	poorer	female	yes				Yes	1.555398	115	4	Angola
55 23 2	AO5	55	1555398	2011	55	mesoendemica estavel rural	mesoendemica estavel rural	mesoendemica estavel	rural	no education	catholic	four	poorer	male	no	two year old		Yes	No	1.555398	115	4	Angola
55 23 2	AO5	55	1555398	2011	55	mesoendemica estavel rural	mesoendemica estavel rural	mesoendemica estavel	rural	no education	catholic	four	poorer	female	no	four year old		Yes	No	1.555398	115	4	Angola
55 23 2	AO5	55	1555398	2011	55	mesoendemica estavel rural	mesoendemica estavel rural	mesoendemica estavel	rural	no education	catholic	four	poorer	male	no	five year old		Yes	No	1.555398	115	4	Angola
55 25 2	AO5	55	1555398	2011	55	mesoendemica estavel rural	mesoendemica estavel rural	mesoendemica estavel	rural	primary	catholic	one	poorer	male	no		yes	Yes	No	1.555398	115	4	Angola
55 28 2	AO5	55	1555398	2011	55	mesoendemica estavel rural	mesoendemica estavel rural	mesoendemica estavel	rural	no education	catholic	three	poorer	female	no			Yes	No	1.555398	115	4	Angola
55 28 2	AO5	55	1555398	2011	55	mesoendemica estavel rural	mesoendemica estavel rural	mesoendemica estavel	rural	no education	catholic	three	poorer	male	no			Yes	No	1.555398	115	4	Angola
55 29 2	AO5	55	1555398	2011	55	mesoendemica estavel rural	mesoendemica estavel rural	mesoendemica estavel	rural	no education	catholic	one	poorest	male	yes	two year old	no	Yes	Yes	1.555398	115	4	Angola
55 29 2	AO5	55	1555398	2011	55	mesoendemica estavel rural	mesoendemica estavel rural	mesoendemica estavel	rural	no education	catholic	one	poorest	female			no	Yes	No	1.555398	115	4	Angola
55 32 2	AO5	55	1555398	2011	55	mesoendemica estavel rural	mesoendemica estavel rural	mesoendemica estavel	rural	primary	catholic	one	poorer	female	yes		no	Yes	Yes	1.555398	115	4	Angola
55 32 2	AO5	55	1555398	2011	55	mesoendemica estavel rural	mesoendemica estavel rural	mesoendemica estavel	rural	primary	catholic	one	poorer	male			no	Yes	No	1.555398	115	4	Angola
55 33 2	AO5	55	1555398	2011	55	mesoendemica estavel rural	mesoendemica estavel rural	mesoendemica estavel	rural	no education	catholic	three	poorest	female	yes		no	Yes	Yes	1.555398	115	4	Angola
55 33 2	AO5	55	1555398	2011	55	mesoendemica estavel rural	mesoendemica estavel rural	mesoendemica estavel	rural	no education	catholic	three	poorest	male	yes	three year old	no	Yes	Yes	1.555398	115	4	Angola
55 36 2	AO5	55	1555398	2011	55	mesoendemica estavel rural	mesoendemica estavel rural	mesoendemica estavel	rural	no education	catholic	one	poorest	male	no	four year old		Yes	No	1.555398	115	4	Angola
55 37 2	AO5	55	1555398	2011	55	mesoendemica estavel rural	mesoendemica estavel rural	mesoendemica estavel	rural	primary	catholic	one	poorer	male	no			Yes	No	1.555398	115	4	Angola
56 2 2	AO5	56	1555398	2011	56	mesoendemica estavel rural	mesoendemica estavel rural	mesoendemica estavel	rural	primary	christian / protestant	two	middle	female	yes		yes			1.555398	116	4	Angola
56 2 2	AO5	56	1555398	2011	56	mesoendemica estavel rural	mesoendemica estavel rural	mesoendemica estavel	rural	primary	christian / protestant	two	middle	male	no		yes	Yes	No	1.555398	116	4	Angola
56 3 2	AO5	56	1555398	2011	56	mesoendemica estavel rural	mesoendemica estavel rural	mesoendemica estavel	rural	no education	christian / protestant	three	poorer	female	no		no	Yes	No	1.555398	116	4	Angola
56 3 2	AO5	56	1555398	2011	56	mesoendemica estavel rural	mesoendemica estavel rural	mesoendemica estavel	rural	no education	christian / protestant	three	poorer	female	yes		no			1.555398	116	4	Angola
56 5 2	AO5	56	1555398	2011	56	mesoendemica estavel rural	mesoendemica estavel rural	mesoendemica estavel	rural	primary	catholic	one	poorer	female	no		no	Yes	No	1.555398	116	4	Angola
56 6 2	AO5	56	1555398	2011	56	mesoendemica estavel rural	mesoendemica estavel rural	mesoendemica estavel	rural	primary	christian / protestant	one	poorer	male	yes		no		Yes	1.555398	116	4	Angola
56 7 2	AO5	56	1555398	2011	56	mesoendemica estavel rural	mesoendemica estavel rural	mesoendemica estavel	rural	no education	christian / protestant	two	poorer	female	yes	two year old	no			1.555398	116	4	Angola
56 7 2	AO5	56	1555398	2011	56	mesoendemica estavel rural	mesoendemica estavel rural	mesoendemica estavel	rural	no education	christian / protestant	two	poorer	male	yes	five year old	no			1.555398	116	4	Angola
56 10 2	AO5	56	1555398	2011	56	mesoendemica estavel rural	mesoendemica estavel rural	mesoendemica estavel	rural	primary	christian / protestant	two	poorer	female	no	two year old		Yes	No	1.555398	116	4	Angola
56 12 2	AO5	56	1555398	2011	56	mesoendemica estavel rural	mesoendemica estavel rural	mesoendemica estavel	rural	no education	christian / protestant	three	poorer	female	yes		no			1.555398	116	4	Angola
56 12 2	AO5	56	1555398	2011	56	mesoendemica estavel rural	mesoendemica estavel rural	mesoendemica estavel	rural	no education	christian / protestant	three	poorer	female	yes		no			1.555398	116	4	Angola
56 13 2	AO5	56	1555398	2011	56	mesoendemica estavel rural	mesoendemica estavel rural	mesoendemica estavel	rural	no education	christian / protestant	three	poorer	male	yes	one year old	no		Yes	1.555398	116	4	Angola
56 13 2	AO5	56	1555398	2011	56	mesoendemica estavel rural	mesoendemica estavel rural	mesoendemica estavel	rural	no education	christian / protestant	three	poorer	female	no	four year old	no	Yes	No	1.555398	116	4	Angola
56 13 2	AO5	56	1555398	2011	56	mesoendemica estavel rural	mesoendemica estavel rural	mesoendemica estavel	rural	no education	christian / protestant	three	poorer	female	no	five year old	no	Yes	No	1.555398	116	4	Angola
56 13 3	AO5	56	1555398	2011	56	mesoendemica estavel rural	mesoendemica estavel rural	mesoendemica estavel	rural	primary	christian / protestant	three	poorer	male			no	Yes	No	1.555398	116	4	Angola
56 13 3	AO5	56	1555398	2011	56	mesoendemica estavel rural	mesoendemica estavel rural	mesoendemica estavel	rural	primary	christian / protestant	three	poorer	female	yes	three year old	no		Yes	1.555398	116	4	Angola
56 13 3	AO5	56	1555398	2011	56	mesoendemica estavel rural	mesoendemica estavel rural	mesoendemica estavel	rural	primary	christian / protestant	three	poorer	male	yes		no			1.555398	116	4	Angola
56 16 2	AO5	56	1555398	2011	56	mesoendemica estavel rural	mesoendemica estavel rural	mesoendemica estavel	rural	no education	christian / protestant	two	poorer	male	yes		no		Yes	1.555398	116	4	Angola
56 16 2	AO5	56	1555398	2011	56	mesoendemica estavel rural	mesoendemica estavel rural	mesoendemica estavel	rural	no education	christian / protestant	two	poorer	male	yes		no			1.555398	116	4	Angola
56 18 2	AO5	56	1555398	2011	56	mesoendemica estavel rural	mesoendemica estavel rural	mesoendemica estavel	rural	no education	christian / protestant	two	poorer	male	yes		no		Yes	1.555398	116	4	Angola
56 19 2	AO5	56	1555398	2011	56	mesoendemica estavel rural	mesoendemica estavel rural	mesoendemica estavel	rural	primary	catholic	one	poorer	male	yes					1.555398	116	4	Angola
56 20 1	AO5	56	1555398	2011	56	mesoendemica estavel rural	mesoendemica estavel rural	mesoendemica estavel	rural	primary	christian / protestant	two	poorer	male	no	two year old	no	Yes	No	1.555398	116	4	Angola
56 20 1	AO5	56	1555398	2011	56	mesoendemica estavel rural	mesoendemica estavel rural	mesoendemica estavel	rural	primary	christian / protestant	two	poorer	male	no	five year old	no	Yes	No	1.555398	116	4	Angola
56 21 2	AO5	56	1555398	2011	56	mesoendemica estavel rural	mesoendemica estavel rural	mesoendemica estavel	rural	primary	christian / protestant	one	poorer	male			no	Yes	No	1.555398	116	4	Angola
56 22 2	AO5	56	1555398	2011	56	mesoendemica estavel rural	mesoendemica estavel rural	mesoendemica estavel	rural	no education	christian / protestant	two	poorer	male	yes		no			1.555398	116	4	Angola
56 23 2	AO5	56	1555398	2011	56	mesoendemica estavel rural	mesoendemica estavel rural	mesoendemica estavel	rural	no education	christian / protestant	three	poorer	male	yes	one year old		Yes	Yes	1.555398	116	4	Angola
56 23 2	AO5	56	1555398	2011	56	mesoendemica estavel rural	mesoendemica estavel rural	mesoendemica estavel	rural	no education	christian / protestant	three	poorer	female	no	three year old		Yes	No	1.555398	116	4	Angola
56 23 2	AO5	56	1555398	2011	56	mesoendemica estavel rural	mesoendemica estavel rural	mesoendemica estavel	rural	no education	christian / protestant	three	poorer	male	no	five year old		Yes	No	1.555398	116	4	Angola
56 25 2	AO5	56	1555398	2011	56	mesoendemica estavel rural	mesoendemica estavel rural	mesoendemica estavel	rural	no education	catholic	two	poorer	male	no		no	Yes	No	1.555398	116	4	Angola
56 25 2	AO5	56	1555398	2011	56	mesoendemica estavel rural	mesoendemica estavel rural	mesoendemica estavel	rural	no education	catholic	two	poorer	female	no		no	Yes	No	1.555398	116	4	Angola
56 26 2	AO5	56	1555398	2011	56	mesoendemica estavel rural	mesoendemica estavel rural	mesoendemica estavel	rural	primary	christian / protestant	one	poorer	female	no	three year old		Yes	No	1.555398	116	4	Angola
56 27 2	AO5	56	1555398	2011	56	mesoendemica estavel rural	mesoendemica estavel rural	mesoendemica estavel	rural	primary	catholic	one	poorer	male				Yes	No	1.555398	116	4	Angola
56 27 2	AO5	56	1555398	2011	56	mesoendemica estavel rural	mesoendemica estavel rural	mesoendemica estavel	rural	primary	catholic	one	poorer	male	yes					1.555398	116	4	Angola
56 29 2	AO5	56	1555398	2011	56	mesoendemica estavel rural	mesoendemica estavel rural	mesoendemica estavel	rural	no education	christian / protestant	two	poorest	female	no	two year old		Yes	No	1.555398	116	4	Angola
56 29 2	AO5	56	1555398	2011	56	mesoendemica estavel rural	mesoendemica estavel rural	mesoendemica estavel	rural	no education	christian / protestant	two	poorest	female	no	five year old		Yes	No	1.555398	116	4	Angola
56 30 2	AO5	56	1555398	2011	56	mesoendemica estavel rural	mesoendemica estavel rural	mesoendemica estavel	rural	no education	catholic	two	poorer	male	no			Yes	No	1.555398	116	4	Angola
56 30 2	AO5	56	1555398	2011	56	mesoendemica estavel rural	mesoendemica estavel rural	mesoendemica estavel	rural	no education	catholic	two	poorer	female				Yes	No	1.555398	116	4	Angola
56 30 2	AO5	56	1555398	2011	56	mesoendemica estavel rural	mesoendemica estavel rural	mesoendemica estavel	rural	no education	catholic	two	poorer	female	no			Yes	No	1.555398	116	4	Angola
56 31 2	AO5	56	1555398	2011	56	mesoendemica estavel rural	mesoendemica estavel rural	mesoendemica estavel	rural	primary	christian / protestant	two	poorest	female	yes		no	Yes	Yes	1.555398	116	4	Angola
56 32 2	AO5	56	1555398	2011	56	mesoendemica estavel rural	mesoendemica estavel rural	mesoendemica estavel	rural	no education	christian / protestant	three	poorer	female	yes		no	Yes	Yes	1.555398	116	4	Angola
56 32 2	AO5	56	1555398	2011	56	mesoendemica estavel rural	mesoendemica estavel rural	mesoendemica estavel	rural	no education	christian / protestant	three	poorer	female	yes		no	Yes	Yes	1.555398	116	4	Angola
56 32 2	AO5	56	1555398	2011	56	mesoendemica estavel rural	mesoendemica estavel rural	mesoendemica estavel	rural	no education	christian / protestant	three	poorer	male	no		no	Yes	No	1.555398	116	4	Angola
56 35 2	AO5	56	1555398	2011	56	mesoendemica estavel rural	mesoendemica estavel rural	mesoendemica estavel	rural	no education	christian / protestant	two	poorer	female	yes		yes	Yes	Yes	1.555398	116	4	Angola
57 1 2	AO5	57	1555398	2011	57	mesoendemica estavel rural	mesoendemica estavel rural	mesoendemica estavel	rural	primary	catholic	one	middle	female	yes	two year old				1.555398	117	4	Angola
57 1 2	AO5	57	1555398	2011	57	mesoendemica estavel rural	mesoendemica estavel rural	mesoendemica estavel	rural	primary	catholic	one	middle	female				Yes	No	1.555398	117	4	Angola
57 3 2	AO5	57	1555398	2011	57	mesoendemica estavel rural	mesoendemica estavel rural	mesoendemica estavel	rural	primary	catholic	two	poorer	female	no			Yes	No	1.555398	117	4	Angola
57 3 2	AO5	57	1555398	2011	57	mesoendemica estavel rural	mesoendemica estavel rural	mesoendemica estavel	rural	primary	catholic	two	poorer	female	no			Yes	No	1.555398	117	4	Angola
57 4 2	AO5	57	1555398	2011	57	mesoendemica estavel rural	mesoendemica estavel rural	mesoendemica estavel	rural	no education	catholic	three	middle	male	yes	one year old				1.555398	117	4	Angola
57 4 2	AO5	57	1555398	2011	57	mesoendemica estavel rural	mesoendemica estavel rural	mesoendemica estavel	rural	no education	catholic	three	middle	female	yes	three year old				1.555398	117	4	Angola
57 6 2	AO5	57	1555398	2011	57	mesoendemica estavel rural	mesoendemica estavel rural	mesoendemica estavel	rural	no education	catholic	one	poorer	male	yes					1.555398	117	4	Angola
[truncated: 108,919 more rows]
